# Supplementary material for: The ABC’s of Suicide Risk Assessment: Applying a Tripartite Approach to Individual Evaluations
Source: PLoS One. 2015 Jun 1;10(6):e0127442. doi: 10.1371/journal.pone.0127442 (PMC4452484; doi:10.1371/journal.pone.0127442)
Supplement: S1 Dataset — (TXT) [file pone.0127442.s001.txt]

Age	Sex	SBQ1	SBQ1r	Behav	SBQ2	SBQ3	SBQ3r	SBQ4	Debate	WTLrev	WTD	SBQ1t2	Behavt2	DebateT2	WTLt2rev	WTDt2
29	0	6	4	6	3	3	2	0	2	1	0	2	2	3	1	0
27	0	4	3	5	5	5	3	0	3	1	1	2	2	2	1	0
22	0	4	3	5	4	2	2	2	6	4	3	1	1	3	3	0
20	0	6	4	6	5	5	3	4	4	2	3	1	1	0	1	0
26	0	2	2	2	5	5	3	1	1	1	3	1	1	1	2	0
22	0	5	4	4	5	5	3	4	6	4	3	3	3	4	2	3
22	0	6	4	6	4	5	3	1	2	3	1	2	2	4	4	4
26	0	6	4	6	5	5	3	6	6	6	6	4	5	6	5	4
20	0	6	4	6	2	1	1	1	4	1	0	2	2	1	1	0
41	0	6	4	6	5	1	1	6	6	4	3	4	5	6	5	2
24	0	6	4	6	5	5	3	2	6	2	2	3	3	4	2	2
42	0	6	4	6	3	3	2	2	2	2	2	2	2	1	3	1
18	0	6	4	6	5	5	3	6	6	6	4	3	3	5	3	2
25	0	4	3	5	3	4	3	1	4	3	1	2	2	0	1	0
55	1	4	3	5	5	1	1	3	6	5	4	3	3	4	4	3
23	0	2	2	2	4	1	1	2	4	1	1	2	2	4	4	3
24	0	5	4	4	5	4	3	5	4	1	0	1	1	0	1	0
20	0	6	4	6	5	1	1	0	6	2	5	4	5	5	2	4
19	0	6	4	6	5	5	3	5	6	5	5	4	5	5	3	4
18	0	6	4	6	5	5	3	2	5	3	2	2	2	1	2	1
20	0	5	4	4	3	4	3	0	4	1	0	1	1	1	1	0
22	0	6	4	6	5	5	3	6	6	6	5	2	2	6	1	1
23	0	6	4	6	5	5	3	4	5	5	6	2	2	4	4	4
49	0	4	3	5	2	1	1	0	2	1	0	1	1	0	1	0
33	0	6	4	6	3	5	3	0	1	1	0	2	2	3	2	1
38	0	6	4	6	5	5	3	3	6	4	2	3	3	6	3	3
22	0	6	4	6	5	5	3	6	6	4	3	4	5	6	6	6
20	0	6	4	6	5	5	3	3	4	2	0	1	1	0	1	0
18	0	5	4	4	5	4	3	4	4	4	4	2	2	2	2	1
37	0	4	3	5	5	3	2	5	6	6	6	4	5	5	4	3
20	0	6	4	6	5	5	3	6	6	6	5	4	5	6	5	5
21	0	6	4	6	5	5	3	3	6	3	2	2	2	2	3	1
42	0	6	4	4	2	1	1	0	1	4	3	1	1	0	3	0
27	0	5	4	4	3	5	3	2	3	3	2	2	2	1	1	0
21	0	6	4	6	5	5	3	3	6	1	3	4	5	6	2	2
25	0	6	4	6	4	5	3	3	6	1	0	1	1	1	1	0
19	0	5	4	4	5	5	3	4	5	3	3	3	3	4	4	4
18	0	6	4	6	5	3	2	4	6	5	3	4	5	5	4	3
19	0	5	4	4	5	3	2	4	4	4	3	2	2	3	3	2
20	0	6	4	6	5	5	3	5	6	4	3	4	5	5	4	3
20	0	6	4	6	5	3	2	4	6	6	4	6	6	6	6	6
20	0	2	2	2	3	1	1	0	2	3	0	2	2	6	4	1
19	0	6	4	6	5	5	3	5	6	2	4	3	3	3	2	4
31	0	5	4	4	2	4	3	1	2	1	0	1	1	0	1	0
19	0	6	4	6	5	1	1	5	5	5	5	4	5	6	6	6
30	1	5	4	4	5	4	3	5	6	5	5	5	4	6	6	5
22	0	5	4	4	4	2	2	2	4	4	2	5	4	5	2	2
20	0	6	4	6	4	5	3	4	6	1	1	1	1	0	1	0
35	1	3	3	3	3	1	1	2	3	1	0	2	2	1	1	0
33	1	6	4	6	5	5	3	5	6	2	1	2	2	5	4	3
22	0	4	3	5	5	4	3	1	4	2	0	1	1	0	1	0
38	0	6	4	6	5	1	1	6	6	6	6	4	5	6	6	6
44	0	6	4	6	3	2	2	0	6	0	0	2	2	3	4	3
26	0	6	4	6	5	1	1	6	6	4	3	2	2	6	4	3
R1	R2	R3	R4	R5	R6	R7	R8	R9	R10	R11	R12	R13	R14	R15	R16	R17	R18	R19	R20	R21	R22	R23	R24	R25	R26	R27	R28	R29	R30	R31	R32	R33	R34	R35	R36	R37	R38	R39	R40	R41	R42	R43	R44	R45	AI1	AI2	AI3	AI4	AI5
5	5	1	1	3	1	5	5	5	1	1	5	1	5	5	1	5	1	1	1	1	3	5	1	1	1	1	1	5	5	5	5	5	5	3	3	1	1	1	1	1	5	1	1	1	5	5	5	5	5
4	3	5	1	1	4	3	4	2	1	4	4	1	3	1	4	4	3	1	3	1	1	3	1	4	3	1	1	4	4	1	5	3	2	4	1	2	4	4	5	1	5	2	4	4	1	1	1	1	1
2	3	4	4	5	1	5	5	5	5	5	5	4	5	1	1	1	4	5	5	3	5	5	4	4	4	2	4	4	5	5	3	1	5	5	5	1	3	5	5	1	5	5	5	5	5	5	1	1	1
4	4	4	3	1	4	2	4	1	2	2	1	2	2	1	1	1	1	1	2	1	2	3	2	4	1	1	5	5	4	1	5	1	5	1	4	1	3	5	4	1	2	3	1	1	1	4	5	5	5
3	2	4	3	4	3	4	3	4	5	4	3	4	4	3	4	2	3	4	3	4	3	2	3	2	2	2	2	2	4	3	4	3	5	3	2	3	4	4	5	3	4	4	3	4	1	4	3	4	4
1	1	5	4	3	1	3	3	5	3	4	1	4	5	1	1	5	4	1	1	4	1	5	5	5	5	1	3	5	2	1	1	1	5	3	4	5	1	1	3	5	5	5	5	5	1	1	1	1	1
4	5	4	5	4	3	5	5	2	5	1	3	2	3	5	3	2	2	5	5	1	5	1	5	5	5	5	1	1	5	5	5	2	4	3	1	5	1	1	4	1	5	5	1	3	2	1	3	3	5
4	2	5	2	2	4	4	3	4	2	5	2	2	4	2	4	2	4	1	1	1	2	2	3	2	2	1	4	1	5	1	5	1	4	4	1	4	5	5	1	1	4	4	4	5	3	3	4	4	2
2	4	5	1	2	5	1	1	1	1	1	2	1	1	1	2	1	1	1	3	1	1	4	2	5	1	1	4	4	2	1	1	4	2	1	3	2	1	5	1	5	1	2	4	3	2	3	4	4	2
1	1	5	5	3	1	1	3	1	3	3	1	3	1	2	1	1	3	3	5	1	1	5	5	5	1	3	5	1	5	3	1	5	1	1	5	5	1	5	1	5	5	3	5	5	5	1	1	1	1
5	2	3	4	1	4	5	5	5	5	5	5	4	5	4	5	5	1	4	1	3	5	5	5	5	5	5	2	5	4	5	5	1	5	5	1	5	5	1	5	1	5	3	1	5	3	1	3	5	5
1	5	5	4	1	2	5	4	5	5	5	1	1	5	3	2	4	4	1	3	1	1	2	3	4	5	5	4	4	5	3	5	4	1	4	3	2	5	2	4	1	5	2	5	4	4	1	4	4	1
3	5	3	3	2	4	3	3	3	4	5	4	3	3	2	4	3	3	2	4	3	2	3	5	3	3	2	3	2	2	4	3	3	3	3	3	4	3	1	4	5	1	4	3	3	5	1	1	1	2
1	4	4	5	4	4	4	3	1	2	3	2	1	2	2	1	1	3	2	3	3	1	1	4	4	2	3	4	4	4	2	5	3	2	1	1	2	2	5	5	2	2	2	3	2	2	1	3	5	1
2	1	1	1	2	2	2	3	2	2	2	2	2	3	3	2	2	2	1	2	2	2	4	2	3	2	2	3	5	3	2	4	4	2	2	3	2	3	4	2	4	3	2	5	2	5	5	5	5	5
4	1	2	2	2	2	2	2	2	1	2	4	4	3	5	5	4	4	5	5	3	3	5	5	5	1	3	2	4	2	2	4	3	3	3	2	4	3	3	2	2	5	5	5	5	1	4	1	1	2
1	4	5	3	2	3	2	2	5	3	1	1	1	1	4	2	1	3	1	1	1	1	5	1	5	1	1	4	5	1	1	1	2	1	1	5	1	1	5	4	5	1	1	5	3	1	3	5	5	3
1	5	4	2	2	2	3	2	1	3	3	3	3	1	1	1	2	1	1	1	3	2	4	4	2	1	1	2	5	2	2	3	5	3	4	3	2	4	5	4	3	1	1	1	1	2	1	1	4	1
3	4	2	1	4	3	5	4	2	5	3	2	4	4	2	3	2	3	3	2	3	1	3	5	3	2	4	3	4	2	1	3	2	3	4	3	1	2	1	3	1	4	3	3	1	3	4	2	4	3
5	3	2	5	1	3	3	4	5	5	5	2	4	5	2	3	2	3	3	4	1	2	4	3	4	4	2	2	4	5	3	3	1	4	2	3	4	4	4	2	2	4	4	5	3	2	5	5	1	4
1	5	5	4	3	3	4	3	3	2	3	1	1	1	4	2	1	2	1	1	1	1	5	3	4	2	2	4	5	1	1	1	5	2	1	3	2	1	5	2	5	1	1	4	2	5	1	1	4	2
3	4	4	2	5	3	4	3	2	4	2	2	2	4	4	3	4	2	3	2	2	4	4	3	4	2	5	3	4	2	2	5	3	3	5	1	2	2	4	3	3	2	4	5	4	3	2	2	2	5
1	3	1	5	1	2	5	5	1	1	4	1	1	1	1	1	2	2	5	5	1	1	3	1	1	1	1	5	1	3	1	1	1	2	3	3	4	1	1	1	3	1	2	5	1	5	1	1	1	1
3	2	5	5	3	3	3	3	2	4	1	3	4	1	3	1	2	5	4	4	3	2	4	5	4	4	4	3	1	4	2	1	3	3	3	3	4	2	1	3	1	4	2	2	5	2	2	4	4	1
4	1	4	4	4	2	5	5	4	5	3	5	4	4	2	4	1	4	5	4	3	2	1	3	2	4	5	2	3	5	4	4	3	4	5	1	5	4	2	4	1	5	3	2	4	1	5	5	5	4
4	3	5	2	3	4	4	4	4	2	3	2	3	3	4	3	3	4	2	2	3	3	3	4	3	3	2	2	3	2	2	3	3	2	2	2	2	2	3	3	4	2	2	4	4	5	1	1	1	1
1	4	5	3	2	2	5	1	5	2	1	1	5	1	2	1	1	1	1	3	1	1	4	1	5	3	1	5	5	4	1	1	5	5	3	2	1	3	4	1	2	1	3	5	5	3	1	1	1	1
2	4	1	3	2	2	1	1	1	1	1	2	1	1	1	1	1	2	1	2	1	1	5	1	4	1	1	5	5	1	1	1	2	1	1	1	1	3	5	4	3	1	5	5	2	5	1	1	1	1
4	4	3	5	3	5	4	4	2	5	1	4	4	5	3	2	1	4	1	5	1	2	4	4	2	2	1	2	5	2	2	5	5	4	1	2	2	2	5	5	5	2	5	5	2	5	1	1	5	1
2	2	5	5	3	4	4	3	5	4	5	3	5	3	4	4	5	5	5	4	2	3	4	5	4	4	5	5	4	4	4	4	4	4	4	4	4	2	2	2	4	5	5	4	5	5	2	3	5	3
5	4	5	2	5	4	5	5	5	3	4	3	3	3	4	3	3	4	2	3	4	3	4	3	4	3	4	5	3	4	3	3	3	2	4	5	4	4	5	4	2	4	3	5	5	1	2	1	1	2
4	2	5	4	4	5	5	5	5	4	5	5	5	5	5	5	4	2	3	5	5	4	2	4	2	4	4	2	2	5	5	5	1	3	4	1	5	5	1	5	1	5	5	5	5	1	4	5	5	4
4	4	5	4	3	5	2	4	4	5	4	3	4	4	4	4	2	4	4	4	2	4	3	4	3	4	4	4	3	5	4	5	2	5	4	2	3	4	5	5	2	5	4	3	4	3	2	3	3	2
3	3	3	5	3	4	2	2	5	4	5	1	4	2	4	4	4	3	5	4	3	3	2	4	4	4	3	2	3	5	4	5	4	4	4	2	4	4	3	4	2	5	5	5	5	4	4	5	5	5
2	2	5	2	1	5	4	4	5	3	3	2	1	4	3	5	1	4	1	3	3	4	1	3	4	3	2	2	3	1	4	5	1	2	5	2	4	3	2	5	2	3	1	5	4	3	2	2	5	3
4	1	5	4	5	4	3	1	5	5	4	1	5	1	4	5	1	4	5	4	5	4	1	4	2	3	4	4	1	5	5	5	1	5	5	1	5	5	4	4	4	5	5	2	5	1	5	5	5	5
3	1	4	2	1	2	3	2	5	3	4	2	3	4	5	4	1	5	1	5	2	2	1	4	4	4	4	4	2	4	3	2	2	2	4	4	4	3	5	2	2	3	1	4	5	4	2	2	3	2
4	4	2	2	2	4	3	3	4	3	3	1	2	2	5	2	3	4	3	3	4	3	3	3	4	4	3	3	3	3	3	3	3	4	4	3	3	3	3	3	3	4	4	3	3	2	2	3	4	3
4	5	5	5	2	5	4	4	4	4	4	4	4	5	5	2	2	2	4	3	2	1	5	2	4	1	5	2	5	5	4	2	3	2	4	4	2	4	5	5	1	4	2	4	1	4	2	2	5	2
1	1	1	1	1	1	1	1	3	1	1	1	1	1	1	2	3	2	2	1	1	1	5	2	5	1	2	1	5	5	3	1	1	2	1	5	1	2	1	3	5	1	4	5	1	2	2	2	5	1
4	4	5	1	3	2	2	2	2	2	3	1	3	3	2	2	2	2	1	2	1	1	3	1	3	3	4	4	4	4	4	2	2	1	5	2	3	2	4	2	2	3	3	5	4	3	4	4	4	4
1	4	5	3	1	4	2	2	2	2	2	3	2	3	1	3	1	2	1	4	1	3	4	1	4	1	2	3	4	1	2	1	4	1	3	4	2	2	5	2	1	1	2	5	1	4	1	3	4	2
2	2	4	1	1	5	4	2	5	1	5	1	1	5	2	1	1	1	1	5	1	4	5	2	5	1	4	5	5	4	1	1	4	1	2	5	4	5	5	1	5	3	1	5	2	4	1	2	4	1
2	3	1	5	3	2	2	3	5	5	5	4	5	5	5	5	5	1	3	3	1	5	1	3	5	5	5	3	3	5	5	5	2	3	5	1	5	5	5	3	1	4	3	5	4	2	4	4	5	3
3	3	3	3	2	3	3	2	4	4	4	2	4	3	2	2	2	3	2	2	2	2	3	3	4	3	2	3	2	4	1	2	2	2	2	4	2	2	4	3	3	3	3	4	3	1	3	5	5	5
3	4	4	1	4	4	5	4	5	3	4	4	3	5	5	4	1	2	3	3	3	3	4	4	4	4	4	4	3	2	4	4	1	4	5	2	4	4	2	5	1	4	4	1	5	3	2	2	2	4
3	5	5	2	3	4	4	4	4	4	3	2	2	3	4	2	3	2	1	1	1	1	4	3	4	3	2	4	4	3	3	5	4	4	2	2	2	4	4	2	2	3	2	5	3	1	3	2	4	3
1	5	5	1	3	5	2	3	5	3	1	4	4	1	5	1	4	1	1	1	1	1	4	3	5	3	4	2	5	5	2	5	5	1	3	3	1	1	4	3	5	3	4	5	3	5	1	1	4	3
1	5	1	1	1	3	3	3	1	1	1	1	1	1	1	1	1	1	1	1	1	1	3	1	4	1	1	5	5	1	1	1	5	1	3	5	1	1	5	2	5	1	1	5	1	5	1	1	1	1
4	5	4	4	2	4	4	5	5	5	4	3	5	3	4	4	3	4	4	4	5	3	4	4	2	4	4	2	2	1	3	4	3	4	4	2	3	2	2	4	2	2	4	3	3	3	1	3	5	3
2	2	5	1	2	4	3	1	1	1	1	1	1	1	1	1	1	1	1	1	1	1	4	1	5	1	1	5	5	1	1	1	5	1	1	1	1	3	5	1	5	1	1	5	1	5	1	1	1	1
3	4	4	4	5	4	2	2	2	2	2	3	5	4	1	5	1	2	4	5	4	2	4	3	4	5	4	2	3	4	4	5	2	3	4	1	4	4	2	3	1	3	3	2	2	3	2	2	4	5
2	5	5	1	4	3	3	2	2	3	2	2	3	4	4	1	3	4	3	3	2	2	3	3	4	2	3	2	4	3	2	1	3	2	2	4	1	1	5	1	1	3	3	5	1	2	3	2	4	3
5	2	3	4	4	5	4	3	4	4	4	3	4	4	3	5	2	5	5	4	4	4	3	3	4	4	2	2	3	5	4	5	4	4	4	4	4	4	3	4	2	5	5	2	5	2	2	2	2	2
2	4	5	2	1	1	1	1	2	1	1	1	1	2	3	3	1	2	1	2	1	1	4	2	4	1	2	3	5	4	1	5	1	4	2	1	3	4	5	4	5	4	1	1	5	3	1	3	4	3
2	2	2	2	4	4	3	2	3	3	4	3	2	3	2	2	2	2	1	2	3	3	2	4	2	1	4	3	3	4	3	4	3	2	4	2	3	2	3	4	4	2	2	3	2	4	3	2	2	3
4	4	4	1	2	3	4	1	2	1	2	2	1	1	4	3	1	3	1	1	1	2	4	2	3	3	4	3	5	4	4	3	5	1	1	4	1	1	3	4	1	2	1	5	3	5	1	1	1	1
2	2	5	4	5	3	5	5	5	5	5	5	5	5	4	4	5	3	4	5	4	5	2	2	3	5	3	4	4	5	5	5	5	5	5	5	5	5	4	4	4	5	5	5	4	3	4	4	4	4
3	3	3	3	3	3	3	3	3	3	3	3	3	3	3	3	3	3	3	3	3	3	3	3	3	2	2	2	3	2	3	3	3	3	3	3	2	3	2	3	3	1	1	2	2	4	4	3	3	2
3	4	4	4	3	4	5	3	5	1	3	3	5	2	5	5	3	3	4	5	5	4	4	5	5	5	5	4	5	4	4	5	5	5	4	5	4	5	3	2	4	4	1	4	4	3	3	3	3	3
3	2	5	4	2	5	5	3	5	5	5	2	3	2	4	3	3	4	3	5	4	2	1	3	4	4	2	4	1	5	3	3	5	4	2	4	4	4	1	2	2	4	4	1	4	4	1	1	1	1
2	3	2	4	1	2	5	4	4	4	4	2	4	4	4	3	4	4	4	3	3	1	3	4	4	4	3	4	3	4	4	3	3	4	2	3	3	3	1	2	1	3	3	3	3	3	1	1	1	1
1	5	5	3	1	2	2	1	2	1	1	1	1	1	4	1	1	1	1	1	1	1	2	1	5	1	1	5	5	3	1	1	4	1	4	1	2	2	5	1	2	4	1	1	1	4	2	4	4	2
2	4	4	1	2	5	2	2	5	1	2	2	2	3	4	2	1	4	5	2	1	1	4	2	5	3	2	4	5	1	1	1	5	1	2	3	4	1	5	1	5	2	1	4	1	4	1	1	5	1
3	4	3	2	4	4	4	3	4	5	5	4	2	3	1	2	4	5	5	3	3	1	5	5	3	4	5	3	2	3	2	1	1	4	2	2	3	4	5	4	3	5	5	2	3	5	1	1	3	3
5	1	5	1	1	3	2	1	1	4	4	1	1	3	1	1	1	3	1	2	2	3	2	1	4	1	2	3	1	2	2	1	3	2	2	4	2	2	5	2	2	2	2	2	2	1	5	5	5	5
3	4	1	5	4	4	2	4	4	1	1	4	3	4	3	4	1	1	1	1	3	4	2	3	4	3	4	3	4	1	2	2	2	1	5	3	4	4	4	4	4	3	1	2	2	4	4	3	3	2
4	3	5	1	3	4	2	2	2	1	4	2	4	1	1	1	1	4	1	3	1	1	4	2	4	2	1	5	5	4	2	5	2	1	3	2	1	3	5	2	1	4	1	5	4	4	2	4	4	2
2	3	1	5	4	5	3	5	3	4	5	1	3	1	2	3	5	3	1	2	1	2	2	3	3	4	5	3	4	2	1	2	5	1	1	1	3	1	5	3	2	1	1	5	1	4	3	2	2	2
2	3	2	3	2	3	4	4	5	5	4	5	3	5	2	5	1	4	5	2	2	2	4	4	4	5	5	3	1	2	3	3	3	3	4	4	2	3	3	5	2	4	5	5	3	3	3	2	4	4
5	4	5	1	1	3	2	1	3	1	3	1	1	2	1	1	1	3	1	1	1	3	4	1	4	1	1	2	4	1	1	3	3	1	3	2	1	1	5	2	3	1	1	5	3	1	3	4	4	3
2	2	3	4	2	1	3	2	3	2	2	4	3	4	4	4	5	3	4	4	4	3	3	5	3	2	3	3	4	3	3	3	2	2	4	3	3	3	2	4	2	3	3	4	4	3	4	4	4	2
1	4	4	5	1	3	4	3	4	5	1	4	1	2	1	3	1	3	5	3	1	1	4	4	2	3	5	4	4	4	1	1	4	5	4	2	3	1	5	3	5	4	5	3	3	5	1	3	4	1
1	5	3	5	4	4	4	2	5	3	2	4	4	5	1	4	2	5	2	2	2	1	5	5	4	2	4	3	5	4	4	4	4	1	4	2	2	4	4	5	4	4	3	1	2	4	4	2	2	2
1	2	4	1	1	3	3	3	1	2	1	1	1	1	1	1	1	1	1	1	1	1	3	4	4	3	4	5	3	5	1	5	2	1	1	1	5	3	5	1	3	1	1	5	5	1	4	4	5	2
1	5	5	5	2	2	4	1	4	1	4	4	2	1	3	2	1	3	1	1	1	1	2	4	2	2	2	2	4	2	2	2	2	1	4	2	2	2	5	2	1	1	1	5	5	5	1	1	4	1
5	4	2	5	1	4	2	2	2	3	4	3	4	1	1	5	1	2	1	2	1	4	5	3	2	2	1	1	2	4	2	5	4	3	5	3	4	2	4	4	1	4	2	1	4	1	3	5	5	2
3	3	4	3	3	2	2	3	2	4	3	3	2	3	4	3	2	4	1	4	3	4	3	2	3	3	2	2	4	3	4	4	4	5	4	2	3	3	3	4	3	3	3	4	2	2	1	3	4	3
2	4	4	4	3	4	1	3	4	1	4	4	2	3	1	1	1	4	1	1	1	1	4	2	4	1	4	4	4	2	1	4	3	1	4	2	1	2	5	4	5	1	1	5	4	5	2	2	2	1
2	4	1	1	2	1	1	1	3	4	3	1	2	1	4	2	5	4	1	2	2	1	4	4	4	2	2	2	4	4	1	1	5	1	1	4	2	1	5	4	1	4	5	5	4	4	1	1	4	1
3	4	3	1	2	3	3	3	2	3	2	2	1	4	3	3	1	3	1	3	3	2	2	1	2	3	1	3	5	1	1	1	1	2	1	4	2	1	3	2	4	2	1	2	4	5	1	1	1	1
3	2	4	4	4	2	5	5	5	5	4	4	5	5	3	3	4	5	5	5	5	3	3	4	2	3	4	4	3	4	5	3	1	5	5	3	3	4	2	5	1	4	4	1	5	4	3	3	4	3
4	4	5	3	4	4	5	1	5	4	4	4	3	4	2	4	2	4	4	2	4	5	4	4	4	2	4	5	4	3	3	4	2	4	4	2	2	4	4	5	4	2	2	2	4	3	3	4	4	2
4	4	5	2	2	5	1	3	4	1	4	3	3	3	2	4	4	4	1	2	3	4	4	2	3	2	3	3	4	4	2	2	3	2	4	2	4	3	4	2	2	4	2	5	4	3	2	3	5	2
2	4	5	1	3	2	1	1	1	1	1	1	1	2	1	1	1	1	1	1	1	1	5	1	4	1	2	4	4	2	1	2	4	2	2	3	2	1	5	4	5	2	2	1	2	5	1	1	4	1
3	1	4	2	2	4	1	3	3	1	3	2	1	2	4	2	2	4	1	4	3	2	3	1	4	3	4	2	2	1	2	2	2	1	5	4	3	2	5	1	2	1	1	1	5	3	4	4	5	4
3	3	4	2	2	2	3	3	2	3	2	2	2	2	2	2	2	2	2	2	2	2	4	2	2	2	2	2	2	2	2	2	2	2	2	4	2	2	2	2	2	2	2	2	3	4	2	2	2	2
3	2	1	3	1	4	4	3	5	2	2	4	2	4	3	3	3	3	1	3	3	3	4	3	4	5	4	2	2	2	1	1	5	1	2	5	3	3	4	5	5	1	1	3	5	5	2	2	3	2
4	2	5	1	1	4	1	1	4	1	4	3	3	4	1	4	4	4	1	3	2	4	4	4	3	1	1	2	3	2	1	4	2	1	4	1	5	2	2	1	2	4	4	1	5	2	4	5	4	5
4	4	4	5	4	2	5	4	4	4	3	3	3	3	3	4	2	2	2	2	3	2	2	4	2	2	3	3	4	3	2	3	2	5	4	3	2	3	3	2	2	4	2	1	3	3	3	4	4	3
2	3	4	5	2	4	1	2	4	2	3	2	5	5	2	5	2	2	1	4	2	1	1	1	3	4	2	5	3	5	5	4	5	4	4	3	4	2	5	2	2	5	5	1	2	4	3	2	4	1
3	4	5	3	2	4	2	2	1	4	2	3	4	2	1	4	2	3	1	5	3	2	3	2	2	2	2	2	3	5	4	4	3	5	1	2	5	2	3	1	3	4	4	1	3	3	1	2	3	3
3	2	2	4	2	3	4	4	4	5	4	4	4	5	3	3	4	2	5	3	2	4	3	4	2	3	2	2	1	5	3	5	1	5	4	2	5	3	4	5	2	1	4	2	5	2	4	3	5	3
4	2	4	2	4	5	4	4	2	5	3	1	5	5	4	4	4	3	5	2	4	4	4	5	4	4	5	3	1	5	4	1	4	5	4	3	2	1	4	3	1	5	5	2	1	4	2	3	3	3
3	3	5	1	3	3	3	3	5	5	5	3	4	2	2	3	1	2	5	3	2	3	1	2	3	3	4	2	3	5	3	2	2	4	4	1	3	4	3	4	2	5	5	4	4	2	4	4	5	5
1	5	1	2	4	3	4	3	1	4	1	1	4	3	4	1	1	3	4	2	3	1	4	4	4	4	3	5	4	3	4	3	4	4	4	2	1	1	5	3	2	2	4	4	3	4	1	1	2	4
2	3	1	1	3	2	2	1	4	2	2	1	2	1	1	1	1	2	1	3	3	1	2	3	4	2	4	3	2	5	2	5	4	1	2	2	1	3	5	2	5	2	3	5	5	4	2	2	3	1
4	4	3	3	4	3	5	5	4	4	3	3	3	4	4	5	3	3	3	3	4	3	4	4	4	5	4	4	3	3	4	3	3	5	4	3	3	4	3	4	3	4	4	4	2	5	1	2	3	3
3	4	1	1	1	5	1	3	4	2	2	2	3	2	4	3	2	2	3	2	2	2	4	3	4	4	4	3	4	4	1	2	3	4	3	2	3	4	3	4	4	3	4	5	3	2	1	1	1	1
4	4	5	2	3	4	1	2	3	4	2	2	3	1	1	1	5	2	3	2	1	2	4	2	4	1	2	3	5	4	1	2	4	4	3	4	1	3	5	4	2	2	2	4	2	2	2	4	3	2
3	3	3	4	3	4	4	4	4	4	4	4	3	2	3	2	2	3	2	2	4	3	2	3	3	3	4	3	3	3	4	2	3	3	2	4	2	2	4	4	3	2	3	3	2	3	2	2	2	2
4	3	5	3	3	4	4	4	2	2	2	3	2	4	3	3	3	4	2	2	2	4	2	2	2	2	2	2	3	3	3	3	3	3	4	4	3	4	4	2	4	3	2	4	3	3	3	3	3	2
2	4	4	4	2	2	3	3	3	2	3	1	4	2	2	2	2	2	1	3	3	2	4	2	4	3	2	3	4	4	2	2	4	2	2	3	2	3	4	4	4	3	2	4	3	4	2	2	3	2
1	5	5	5	3	4	3	4	1	1	1	3	2	2	1	3	2	3	1	3	3	1	4	3	4	2	2	5	4	3	2	3	2	2	4	4	4	2	4	3	3	3	3	1	5	5	1	1	2	1
3	3	5	4	2	4	3	2	4	3	2	2	4	2	4	2	4	4	1	2	2	2	4	4	4	4	4	3	4	4	4	4	4	4	4	2	2	3	3	4	4	2	2	4	4	4	2	3	3	2
1	3	4	1	2	5	2	2	2	3	1	1	2	2	4	2	2	1	1	3	2	1	4	2	4	2	2	4	4	2	2	2	4	3	3	3	2	1	4	4	2	2	2	4	3	3	2	3	3	3
1	5	4	4	2	3	2	3	1	1	2	2	4	1	1	2	1	4	1	3	2	1	4	3	4	4	5	5	4	5	1	4	5	3	4	4	2	1	1	5	2	3	1	4	3	5	1	1	4	4
2	5	5	2	1	4	1	2	5	3	2	3	1	2	5	2	2	3	1	2	1	1	4	2	4	2	1	5	5	3	2	4	3	1	5	1	1	2	5	2	4	3	4	3	4	3	2	4	4	2
5	4	5	1	1	3	2	1	4	1	3	1	1	1	1	1	1	3	1	1	1	5	4	1	5	1	3	1	4	2	1	2	3	1	4	3	1	2	5	1	2	2	2	5	2	1	4	5	5	3
1	4	2	1	1	2	1	3	1	5	3	2	1	1	4	4	3	3	5	4	3	2	2	3	3	2	3	1	2	2	2	2	4	4	5	3	2	3	4	4	1	5	5	5	3	4	1	2	3	2
3	4	5	2	3	3	4	3	4	4	2	2	3	2	3	1	1	2	2	2	1	3	5	3	3	3	1	5	2	3	2	4	4	3	3	2	4	3	5	3	3	2	3	5	2	5	1	3	3	1
3	4	3	2	3	3	2	4	3	3	3	3	3	3	2	2	4	2	4	2	2	3	4	4	4	3	3	2	3	2	3	3	3	3	3	3	3	4	4	3	2	3	3	2	3	3	3	3	4	3
4	5	4	5	3	5	2	2	2	3	4	1	4	2	1	2	1	4	4	4	2	4	5	2	5	3	4	5	5	5	2	5	5	5	5	2	1	4	5	2	1	4	2	1	1	5	2	2	4	1
1	3	4	1	3	3	3	3	2	2	1	1	1	3	1	1	1	2	1	1	1	1	4	3	4	1	2	4	3	2	2	1	4	1	2	4	2	1	5	3	5	1	1	5	3	4	1	1	1	1
4	3	5	5	3	5	3	3	5	4	4	4	4	3	1	4	1	4	4	3	3	4	4	3	4	3	5	1	5	4	4	4	2	4	4	3	3	4	2	3	2	4	4	4	3	3	4	4	4	5
2	4	5	1	1	4	2	2	1	2	2	1	1	1	1	1	1	4	4	2	1	1	5	4	4	2	2	4	5	3	2	2	4	4	4	4	2	2	5	4	5	3	4	3	4	5	1	1	1	1
4	2	5	4	2	5	2	4	5	5	5	2	4	5	4	5	2	4	2	4	1	4	3	3	3	4	4	2	4	4	2	5	2	5	5	4	3	5	5	3	4	5	4	5	4	2	4	4	4	4
3	4	3	2	3	3	3	1	3	3	2	2	2	3	3	3	3	3	4	4	3	3	3	3	3	3	3	3	3	3	3	3	3	4	3	4	3	3	3	2	2	2	3	3	3	2	3	3	3	3
1	5	4	5	2	3	4	3	3	2	1	2	2	3	2	3	2	2	2	3	2	1	4	2	4	3	2	4	5	2	2	1	4	2	4	3	2	1	3	4	2	1	2	4	3	4	1	1	2	2
2	3	5	1	1	4	3	2	2	1	1	2	1	3	4	4	3	1	1	1	1	1	4	1	4	1	1	2	4	1	1	1	4	1	1	1	1	2	3	4	1	1	1	1	3	3	1	1	4	3
5	5	5	5	5	5	5	5	5	1	5	1	1	1	1	1	5	3	1	5	1	5	5	1	5	1	1	1	5	1	1	1	5	1	1	5	1	1	5	1	1	1	1	5	1	3	5	5	5	5
1	3	5	1	1	4	3	1	2	1	1	2	1	1	4	4	4	3	1	4	1	1	5	1	4	1	2	1	4	2	1	4	2	2	4	4	3	3	1	3	3	2	1	5	4	5	1	1	2	1
4	5	4	4	4	4	4	5	2	3	1	1	2	2	3	2	1	2	4	1	1	2	2	2	5	2	3	5	4	3	2	2	3	4	3	1	2	2	4	3	5	2	2	4	1	4	2	2	3	2
3	4	2	1	3	4	4	4	3	5	1	4	5	4	3	5	4	4	5	5	4	2	3	2	1	2	4	4	4	4	3	3	4	5	4	4	4	2	4	4	2	4	5	4	2	4	1	1	4	3
1	3	4	3	3	2	3	3	5	3	3	4	3	4	3	3	5	3	2	3	5	1	3	3	4	2	4	3	2	4	4	5	1	3	4	5	2	4	4	5	3	5	5	3	5	3	4	3	3	4
2	3	5	3	2	3	2	1	4	2	3	1	2	3	3	2	3	4	1	3	2	2	4	3	4	2	3	3	4	2	2	2	3	1	2	3	3	2	4	3	3	1	2	5	2	3	2	1	4	3
2	2	5	4	1	3	1	2	1	2	1	1	3	1	1	1	5	3	1	2	1	1	5	1	5	1	1	2	3	2	1	1	1	1	1	3	2	1	4	1	4	2	2	5	5	4	1	1	2	2
1	4	4	5	3	4	1	3	2	1	1	2	2	3	2	3	2	2	1	2	2	1	4	3	2	1	2	5	4	4	2	5	4	2	3	3	2	3	4	2	2	1	2	2	3	5	1	1	2	1
5	1	4	2	3	3	4	1	4	5	3	5	4	5	1	3	1	4	5	1	1	4	3	3	4	1	5	1	2	4	1	4	1	5	5	2	5	5	4	3	4	5	5	5	3	1	5	5	5	5
2	2	2	1	2	2	2	3	2	3	2	2	2	2	2	2	1	3	3	2	2	2	2	2	2	3	2	3	3	3	2	3	3	3	2	2	3	3	2	3	2	2	2	3	2	3	2	2	2	2
2	4	1	5	3	5	1	1	1	1	1	1	1	1	1	1	1	1	1	1	1	1	5	1	5	1	1	3	5	1	1	1	5	1	1	3	1	1	5	2	5	1	1	1	3	5	1	1	1	1
2	3	4	2	1	4	2	1	3	2	1	3	4	3	4	2	4	2	1	3	1	1	4	3	4	2	2	4	2	4	2	1	4	1	2	3	1	1	5	1	1	2	2	5	2	4	2	1	1	1
2	3	4	1	3	3	1	1	2	3	4	1	1	2	1	2	1	2	1	2	1	1	4	1	4	1	1	2	4	2	1	1	2	2	4	2	2	4	4	2	4	2	2	4	2	4	2	2	2	2
1	4	5	1	1	4	1	2	3	2	2	1	2	2	3	2	2	3	1	1	1	1	4	2	4	2	1	3	4	4	2	2	4	1	1	4	1	1	4	1	4	3	1	5	1	5	1	1	1	1
4	1	3	4	3	4	4	4	4	3	3	2	2	5	4	4	1	1	2	4	2	5	3	3	3	2	5	1	2	2	2	5	4	2	5	1	3	3	4	2	1	1	4	5	5	1	4	5	5	4
1	5	5	2	1	5	1	2	3	1	2	1	2	1	1	1	1	1	1	1	1	1	4	1	4	1	2	5	4	2	1	2	3	1	1	2	1	2	5	1	4	1	1	4	1	5	2	2	3	2
5	5	5	3	2	4	2	3	3	3	4	3	3	1	2	4	2	3	2	4	3	3	3	2	4	2	1	2	4	4	3	5	3	4	2	2	3	3	3	4	3	2	4	4	4	1	5	4	4	3
4	5	5	1	4	4	2	3	4	4	3	2	4	2	2	4	1	1	1	2	2	1	4	1	5	1	2	5	4	4	1	4	2	4	4	4	4	3	5	4	4	4	4	3	4	5	1	1	1	1
4	3	5	5	5	5	3	3	3	2	1	1	1	1	1	1	1	1	1	1	1	1	5	1	4	1	1	3	4	1	1	1	2	1	2	2	1	1	4	1	3	1	1	4	2	2	4	4	4	3
1	5	1	3	3	3	4	3	1	2	1	1	1	1	2	1	1	2	1	1	1	1	5	2	3	3	2	3	5	1	1	3	1	3	3	3	1	3	1	1	2	2	1	4	2	3	3	1	2	2
4	4	5	3	3	5	4	4	5	3	3	4	4	3	4	3	2	3	1	4	2	4	4	3	4	2	3	2	4	5	2	3	3	2	4	2	2	2	4	4	2	4	3	4	2	3	2	4	4	4
3	4	2	2	3	4	4	2	4	4	4	2	3	4	2	4	3	3	2	2	4	3	4	3	4	2	2	3	4	3	2	3	4	3	4	3	2	3	4	3	2	3	2	4	4	3	1	1	4	1
3	3	3	3	3	3	3	3	3	3	3	3	3	3	2	3	2	3	2	3	3	3	5	3	3	3	3	2	5	3	3	3	3	3	3	3	3	3	3	3	3	3	3	3	3	1	3	2	3	3
3	3	5	1	1	5	1	3	2	1	3	1	1	1	1	1	1	1	1	2	1	1	5	2	1	5	1	4	4	2	1	2	3	1	3	4	1	2	5	3	3	1	1	3	4	4	1	3	4	2
1	4	2	4	1	4	3	4	3	4	4	1	2	2	2	2	1	1	1	2	1	1	4	4	4	2	1	2	5	4	2	2	4	2	2	4	1	1	2	2	1	4	4	5	2	4	2	1	2	1
3	4	3	1	1	4	2	3	1	1	2	2	2	4	2	1	1	4	1	1	1	3	5	3	5	1	4	3	5	2	1	1	4	1	2	2	3	3	1	3	1	1	1	5	2	3	2	2	2	3
2	5	4	4	2	2	4	2	2	2	2	2	2	3	2	2	1	2	1	1	1	1	3	2	5	4	3	4	5	2	2	5	4	1	4	2	1	2	4	4	3	2	1	5	4	4	1	1	4	2
1	5	5	2	2	4	4	2	3	3	3	1	4	2	3	3	3	2	1	2	3	1	4	2	2	2	5	4	4	4	3	5	2	5	5	2	2	4	4	4	1	4	2	5	2	5	1	1	2	1
2	4	4	4	4	4	5	4	4	5	4	3	4	4	4	4	3	3	2	2	4	3	4	5	4	4	5	5	4	3	4	4	2	3	4	3	3	2	3	4	3	4	4	2	4	3	3	4	4	4
1	4	5	2	1	4	2	2	2	2	3	2	3	5	3	4	1	3	1	3	2	3	3	2	4	2	4	2	4	4	2	4	3	2	5	3	2	2	4	3	1	2	3	5	2	4	2	2	4	2
1	3	4	1	1	5	5	4	3	1	1	3	2	3	4	2	3	4	1	2	2	1	5	5	5	4	4	4	4	5	4	2	4	1	3	3	2	1	4	5	2	1	1	2	5	5	1	1	1	1
1	4	2	1	3	4	4	3	3	4	3	4	3	4	4	3	1	1	4	3	1	1	4	4	4	4	4	4	4	4	1	3	4	4	1	3	2	1	5	2	2	3	2	1	2	4	1	1	4	1
4	4	4	4	2	3	3	3	3	4	4	3	4	3	4	3	3	3	3	3	1	3	3	4	3	3	3	2	3	4	4	3	3	3	3	3	3	3	4	4	3	3	3	3	3	4	2	3	4	2
1	3	5	3	5	5	3	3	4	5	3	5	2	1	3	4	1	4	1	1	1	1	5	3	5	2	2	5	5	4	2	5	3	1	5	1	3	2	5	1	2	3	5	5	2	5	1	1	1	1
1	4	5	2	4	4	3	2	1	5	1	1	3	1	3	1	1	4	1	2	1	1	4	1	4	2	4	4	5	3	1	2	4	1	1	2	2	1	5	1	3	2	1	5	2	4	1	1	2	3
4	3	4	3	2	3	2	2	2	2	2	3	2	3	2	3	1	1	1	1	1	1	3	2	2	1	1	3	2	2	1	1	1	1	2	2	2	2	5	1	4	1	1	1	2	3	1	1	1	1
4	4	5	1	4	4	3	3	4	3	1	4	3	4	5	4	2	3	4	2	4	2	4	4	3	4	4	5	5	3	2	4	3	4	4	2	3	1	5	3	5	1	2	3	5	3	2	3	4	2
3	3	2	3	2	3	3	2	1	3	3	2	3	1	2	1	1	1	4	3	2	3	3	2	3	2	2	3	3	2	2	1	2	3	2	3	2	2	3	2	3	3	2	3	2	4	3	2	2	2
2	4	5	2	3	4	3	2	4	5	2	1	4	1	1	2	1	3	4	4	4	1	3	2	4	4	4	5	4	5	4	1	5	4	2	2	4	1	3	2	2	4	5	4	5	5	1	1	2	1
2	3	4	3	1	4	4	4	4	2	4	5	2	5	3	4	1	2	1	1	3	1	3	1	4	4	2	5	4	2	2	4	4	2	4	2	3	3	5	3	1	1	1	4	3	4	1	1	4	2
1	3	3	1	1	2	2	1	3	2	1	2	1	1	3	2	1	2	1	2	1	1	3	2	4	1	2	3	3	1	1	1	3	1	1	2	2	2	4	3	4	2	1	5	3	5	1	1	1	1
2	5	5	2	3	4	5	3	3	3	1	1	2	1	1	1	1	3	3	1	1	1	4	3	3	2	1	4	5	3	2	2	4	3	1	2	1	2	4	3	5	3	2	4	3	3	1	2	2	1
2	2	3	3	3	3	2	2	2	4	3	2	4	3	2	4	1	2	3	2	3	2	3	2	4	3	4	3	3	4	2	3	2	3	3	2	4	3	5	3	2	3	3	1	3	4	1	1	2	2
3	3	2	3	4	3	3	4	2	4	3	2	2	2	3	2	5	3	1	2	2	3	3	5	5	3	5	2	4	3	2	2	2	2	3	4	3	3	2	3	2	4	4	4	4	3	3	3	3	3
4	2	5	4	5	5	1	5	3	3	3	2	4	4	2	2	1	3	1	1	3	4	3	2	3	2	3	1	3	5	1	1	3	2	4	4	3	3	5	5	5	3	1	5	3	3	3	3	3	4
2	4	3	3	3	3	4	3	4	3	3	2	3	4	3	3	2	3	2	2	2	1	3	4	3	2	4	4	4	5	3	3	3	4	4	2	3	3	5	3	4	4	3	3	3	4	3	2	3	1
3	3	5	1	2	4	3	3	2	4	1	4	3	1	2	3	2	2	3	2	2	1	4	2	2	1	1	1	4	2	3	1	4	3	2	4	4	2	4	2	3	4	2	4	4	4	2	2	2	2
4	2	5	5	1	4	5	4	2	4	2	4	5	4	4	3	2	5	5	5	5	2	2	2	4	5	2	4	2	5	5	2	4	5	5	1	4	3	4	2	1	5	4	2	5	1	4	5	5	4
4	2	5	3	3	4	1	2	5	1	4	3	1	4	1	2	1	2	1	1	1	3	1	1	2	1	2	2	2	4	1	5	1	1	5	1	4	3	3	5	4	4	3	1	3	2	4	5	3	4
2	4	5	3	1	1	4	3	3	3	2	3	4	3	3	2	2	3	1	1	1	1	4	3	3	2	4	3	4	5	3	3	3	2	4	2	2	4	3	2	1	2	4	4	4	4	1	1	1	1
1	3	4	2	2	4	4	4	4	2	2	4	4	4	4	4	1	2	1	2	2	2	4	2	3	1	2	4	3	2	2	1	2	1	2	4	2	1	2	1	2	1	2	2	2	2	2	4	4	2
2	4	3	4	3	4	3	3	2	2	2	2	2	2	2	3	4	3	1	2	3	3	4	3	3	3	3	2	4	3	2	4	3	2	4	3	2	2	5	3	2	2	2	3	3	3	3	2	2	2
1	2	5	1	2	4	2	3	3	1	2	3	2	1	1	1	1	3	1	2	2	1	4	2	4	2	2	4	5	2	2	2	5	1	1	1	1	1	5	2	4	3	2	5	2	5	1	1	1	1
1	4	4	3	1	4	5	5	5	5	1	5	5	5	5	1	2	5	1	1	5	1	5	2	5	5	4	5	5	5	1	4	3	5	2	1	3	2	5	2	1	3	3	3	3	5	1	1	4	1
1	5	2	1	1	4	1	1	1	1	1	1	1	1	3	1	2	1	2	1	1	1	5	1	4	1	1	5	5	1	1	1	1	1	2	5	1	1	1	1	1	1	1	5	2	5	1	1	1	1
2	3	3	3	3	2	3	4	3	4	4	2	3	4	4	3	3	4	4	3	4	3	3	4	3	4	4	3	3	3	2	2	3	3	4	3	3	4	4	3	3	3	4	4	3	2	3	3	3	4
4	3	3	3	4	4	2	2	4	3	3	2	4	3	3	2	3	4	2	3	3	2	4	3	4	2	4	4	4	2	2	2	3	2	3	2	2	3	5	2	4	2	2	5	2	5	2	3	4	2
1	5	1	1	1	5	2	1	1	1	1	1	1	1	1	1	1	2	1	1	1	1	4	1	4	1	1	5	5	1	1	1	4	1	1	1	1	1	5	1	2	1	1	5	1	5	1	1	1	1
3	4	4	2	4	5	2	3	2	2	2	2	2	2	1	2	1	2	4	2	3	2	4	4	4	3	2	2	4	2	2	2	4	3	2	4	2	2	4	2	2	2	1	5	2	3	2	4	4	2
2	5	3	2	4	4	2	2	3	3	2	4	4	4	3	3	1	4	2	2	1	1	4	1	4	2	5	4	4	3	1	5	3	1	4	2	1	2	4	5	1	2	2	2	2	4	1	2	2	2
2	4	5	5	5	5	3	4	4	5	3	2	4	1	1	3	1	3	1	1	1	1	3	1	1	1	1	3	3	4	2	5	4	3	1	3	3	1	5	5	1	4	2	2	2	5	1	2	4	1
4	3	4	3	2	4	4	3	4	4	4	5	3	2	3	4	4	4	2	3	2	4	4	2	2	3	2	2	3	4	4	5	2	4	4	3	4	3	4	4	3	2	3	5	4	3	2	2	5	2
5	2	3	5	2	3	2	2	4	4	4	2	3	4	4	4	3	4	1	5	3	5	3	2	3	3	2	1	4	3	3	3	2	3	5	3	4	5	3	4	4	3	3	5	4	1	4	4	4	3
3	3	4	3	4	4	4	3	3	4	3	3	3	5	3	3	3	3	3	3	3	3	4	3	3	3	3	4	4	3	3	3	3	3	3	3	3	3	3	3	2	2	2	4	3	4	1	1	2	2
2	3	1	1	2	2	2	2	3	3	1	2	2	2	2	3	1	3	3	2	1	1	2	1	1	1	3	3	2	4	1	2	3	4	4	2	2	4	4	4	2	4	2	2	1	2	3	3	3	3
2	3	3	2	3	3	4	2	2	4	2	4	4	1	3	3	2	4	4	4	3	3	2	3	4	4	5	4	2	3	2	4	3	5	4	2	3	4	4	5	5	5	4	3	4	3	4	4	4	4
1	5	1	2	1	3	1	1	2	1	1	2	1	1	1	4	1	3	1	3	1	1	3	2	5	1	3	4	5	2	1	1	4	1	1	1	1	1	5	1	5	1	1	4	3	5	1	1	1	1
2	4	4	2	2	4	4	2	3	3	2	3	3	4	3	2	4	2	2	3	3	2	3	2	2	2	3	3	4	2	2	3	3	2	2	4	2	2	4	2	4	2	2	3	3	4	3	2	4	2
1	5	4	2	2	4	1	1	5	2	3	1	1	1	2	2	1	2	1	1	1	1	4	3	4	2	2	4	5	2	1	2	1	1	2	2	2	4	4	2	5	1	1	1	1	5	1	1	1	1
4	3	2	1	2	4	2	1	1	1	1	1	1	4	1	4	2	2	1	1	1	1	3	1	4	2	2	2	4	3	2	2	2	2	2	2	2	3	1	1	1	1	1	4	1	5	1	1	1	1
3	4	5	1	1	4	2	3	2	1	3	1	2	3	2	3	1	1	1	4	1	1	4	3	4	1	2	4	4	3	1	4	3	1	2	1	2	1	5	2	3	2	2	5	1	4	2	1	1	1
4	4	5	2	2	3	3	4	2	3	4	2	3	2	2	2	2	2	4	4	2	4	4	3	4	3	2	2	4	3	3	4	4	3	2	2	2	3	4	4	4	3	3	4	3	2	2	3	4	2
4	1	4	2	3	3	1	2	4	2	4	2	2	2	2	3	2	4	1	2	2	2	4	2	2	2	2	5	3	5	2	4	2	2	5	4	3	3	4	4	4	4	4	1	2	2	4	4	2	4
2	5	2	3	3	4	3	2	4	1	3	2	2	4	2	3	3	3	1	4	2	1	4	2	4	2	3	4	5	3	2	3	4	1	2	4	2	3	4	1	4	1	1	1	1	4	1	1	1	1
4	3	5	3	2	4	3	4	4	5	4	2	4	5	2	3	1	3	5	3	1	4	2	3	4	4	5	5	5	5	4	3	3	4	2	4	3	3	5	5	5	5	5	1	3	1	4	4	4	4
3	3	3	4	4	4	5	5	5	5	3	3	4	4	3	4	2	5	5	4	4	4	4	4	4	5	5	4	4	5	5	3	3	4	4	3	4	3	3	3	4	5	5	4	4	4	3	4	4	4
1	5	5	1	2	4	1	2	3	1	1	1	1	1	1	1	1	1	1	1	1	1	5	1	4	1	2	4	5	4	1	2	4	1	1	4	2	1	5	4	4	2	5	5	4	5	1	1	1	1
2	4	5	4	3	3	1	2	1	2	2	2	3	3	2	3	1	2	1	3	2	1	4	3	3	2	3	3	4	3	2	3	4	2	2	2	2	3	3	2	4	2	2	5	3	3	1	1	2	1
3	4	4	3	2	4	3	3	3	3	2	2	3	2	2	3	2	2	2	2	2	2	4	2	3	2	2	3	3	3	2	3	3	2	4	2	3	3	4	3	2	2	2	2	3	3	3	4	4	2
1	3	2	3	2	3	1	4	1	3	3	4	4	4	4	4	4	4	4	4	4	4	3	3	3	3	3	3	3	3	3	3	3	3	3	3	3	3	3	3	3	3	3	3	3	3	3	3	3	3
2	4	3	1	2	2	3	3	2	4	2	2	2	2	3	1	1	4	2	2	1	1	3	4	4	3	3	3	3	2	2	2	2	2	2	2	3	1	3	2	2	2	1	4	2	5	1	1	2	1
1	3	5	1	3	2	2	4	1	1	2	4	3	2	2	1	1	2	1	2	1	1	3	1	5	1	2	2	5	1	1	2	5	1	3	4	1	1	5	1	5	1	1	5	3	4	1	1	1	1
2	4	5	1	2	3	1	1	1	1	1	2	1	2	1	1	1	1	3	1	1	1	4	1	2	1	3	4	4	3	1	4	2	2	3	2	2	1	5	3	5	2	2	5	2	4	1	1	2	1
2	3	3	2	2	2	4	3	2	3	3	2	4	2	2	2	2	4	2	2	3	3	3	3	4	2	3	2	4	2	3	2	4	2	4	3	3	2	4	2	4	2	3	2	3	4	2	2	3	2
1	5	4	2	2	4	3	3	2	2	2	2	2	4	4	3	5	4	1	2	2	1	4	2	4	2	2	4	5	2	2	3	2	1	2	2	2	2	4	2	2	2	2	2	2	3	1	1	1	1
2	4	4	1	2	2	2	2	3	1	1	1	2	3	3	1	1	2	1	2	1	1	3	2	3	1	1	2	4	2	2	2	3	2	2	2	1	2	5	3	3	2	2	5	3	5	1	1	1	1
1	3	3	2	2	3	3	3	3	3	3	3	3	3	4	4	3	3	3	3	3	3	3	4	2	2	3	2	2	2	3	4	4	3	3	3	4	4	3	3	2	2	3	3	3	3	3	3	3	4
2	3	2	2	3	2	4	3	3	3	3	3	2	2	2	3	3	4	3	4	4	3	3	3	4	4	3	3	3	4	3	4	3	3	3	3	4	4	2	3	2	3	3	3	3	3	3	4	4	3
1	4	5	4	2	5	1	1	3	1	2	1	1	3	1	1	1	1	1	1	1	1	5	1	5	1	1	4	4	2	1	4	1	1	1	2	1	1	1	1	5	1	1	1	2	5	1	1	2	1
1	5	2	4	1	5	1	1	1	1	1	4	2	3	1	2	1	1	1	1	1	1	1	1	5	1	2	4	4	3	1	2	4	4	1	4	2	1	5	2	4	1	2	5	1	5	1	1	1	1
4	3	1	3	1	5	3	1	2	1	3	2	2	2	1	2	1	2	1	2	2	3	4	1	4	3	3	2	3	2	1	2	2	1	4	2	2	4	4	3	2	2	2	5	2	2	2	3	3	3
3	5	2	2	1	5	1	1	5	1	1	2	1	5	5	1	1	1	1	1	1	1	5	1	5	1	1	5	5	1	1	4	3	1	5	2	1	1	5	1	3	1	1	5	1	5	1	1	3	1
3	3	3	4	2	3	2	3	3	3	1	2	2	2	2	2	1	2	3	3	3	2	3	2	3	2	3	3	3	3	2	4	3	2	2	3	2	2	4	3	5	3	2	3	2	4	2	1	3	3
1	4	4	2	3	3	3	3	3	4	4	3	1	2	2	2	1	4	3	1	3	1	4	4	4	4	2	4	4	3	4	3	4	2	2	4	3	3	5	1	4	4	3	5	3	5	1	1	4	1
3	4	5	3	3	4	2	2	2	3	2	3	2	2	1	3	1	2	3	3	2	2	2	3	3	2	3	2	3	4	2	2	3	3	3	3	3	2	4	2	2	2	4	2	3	3	2	2	3	2
1	4	5	2	1	4	2	2	3	2	1	1	1	3	2	2	1	3	3	2	1	3	4	2	4	2	4	4	4	3	1	1	5	2	1	2	2	1	5	1	5	1	1	5	2	4	1	1	3	1
1	5	1	1	2	3	1	1	1	1	1	1	1	2	1	1	2	1	1	1	1	1	4	2	5	1	1	4	5	1	1	1	3	1	1	4	1	1	5	1	3	2	1	5	1	5	1	1	2	1
3	3	3	1	3	3	3	3	1	2	1	1	1	1	1	2	1	3	4	2	1	1	3	3	3	1	1	5	4	2	2	1	3	3	3	3	1	1	1	2	1	1	1	4	3	5	1	1	1	3
3	5	1	1	3	3	4	4	3	2	3	3	3	2	2	1	1	3	1	1	1	3	4	3	3	2	3	2	5	3	1	4	3	4	4	3	2	4	5	4	5	2	1	5	2	4	2	3	4	1
1	4	4	3	1	4	4	5	2	3	1	2	3	3	1	2	4	1	3	1	2	1	4	3	4	2	3	2	4	3	2	1	2	3	3	4	1	1	4	3	3	2	1	5	1	4	1	1	2	1
4	1	4	4	3	4	4	3	3	4	3	4	4	3	5	4	4	5	3	5	4	4	2	4	4	4	5	3	3	3	4	4	2	4	3	2	4	2	4	5	2	4	3	5	5	3	4	4	5	4
1	4	3	2	3	3	2	3	4	2	5	4	5	2	2	4	2	3	4	2	5	2	4	3	2	3	2	3	2	4	4	2	5	3	2	2	4	4	5	5	3	1	1	3	2	4	1	1	1	1
2	4	2	4	4	3	4	4	4	4	2	2	2	3	4	3	2	3	4	2	3	2	4	4	4	3	2	4	4	2	4	2	4	3	3	3	2	3	4	3	3	4	2	1	3	4	2	2	2	2
3	5	5	5	3	4	4	2	1	1	1	1	3	1	2	1	2	2	1	1	1	2	4	1	5	2	2	4	4	4	2	2	3	3	4	2	4	1	5	4	1	3	4	4	3	3	1	1	1	1
3	2	5	1	3	4	4	3	2	5	4	2	5	5	4	4	2	4	4	2	2	1	4	2	3	3	4	4	2	5	4	4	4	5	4	2	3	2	5	2	5	5	3	5	4	5	1	2	3	2
5	2	4	3	5	4	5	4	4	3	4	4	3	4	3	2	5	4	2	3	3	4	1	4	2	4	3	1	3	5	2	5	1	3	5	1	5	3	3	5	1	1	4	1	5	1	5	5	5	5
3	5	5	3	2	4	2	2	2	2	2	2	2	2	2	2	2	2	2	2	2	2	4	2	4	2	2	2	4	2	2	2	4	2	2	2	2	2	2	2	4	2	2	4	2	4	2	2	2	2
4	5	3	1	2	2	3	2	2	1	2	4	1	2	2	1	1	2	1	2	1	2	4	3	4	2	1	2	5	2	2	2	5	1	2	4	2	3	5	4	5	3	1	5	2	4	1	1	1	1
4	5	5	4	1	4	3	1	1	1	5	2	1	1	3	1	1	1	1	1	1	1	4	1	4	1	5	4	5	2	1	2	3	1	4	3	4	1	5	3	1	1	1	1	1	4	1	1	1	1
2	4	4	2	3	3	3	2	2	3	2	1	2	4	2	2	2	2	3	2	2	2	4	2	3	2	4	4	4	4	2	3	2	2	2	3	2	2	5	2	3	3	2	5	2	4	2	3	4	2
2	2	4	4	2	4	2	2	4	2	4	3	2	2	2	3	2	2	1	3	2	3	4	2	4	2	5	2	4	3	1	4	4	2	2	2	2	4	5	5	5	1	2	4	3	5	2	2	3	3
5	5	5	4	4	5	3	3	3	4	4	2	4	5	4	5	2	4	2	2	1	4	4	3	4	2	2	2	1	4	2	5	2	4	5	2	5	5	4	3	2	2	2	4	4	1	5	5	4	5
1	4	5	1	1	5	2	2	1	2	2	1	1	2	1	1	1	1	1	1	1	1	5	2	4	1	1	3	5	1	1	1	4	1	1	5	1	1	5	4	5	1	1	5	1	5	1	1	1	1
2	4	3	4	2	4	2	2	2	5	4	2	3	4	2	4	2	3	5	2	1	1	4	3	4	3	4	4	3	4	4	2	2	4	4	3	4	1	2	4	2	3	3	1	3	3	3	3	4	2
1	5	5	1	3	3	3	2	3	3	2	2	3	2	1	1	1	2	1	2	2	1	3	3	4	2	3	5	5	3	3	3	5	4	3	3	1	1	5	4	4	3	1	5	1	4	1	3	4	2
2	4	1	1	2	5	1	2	1	2	1	2	2	2	1	3	2	3	3	2	2	2	4	2	4	2	2	4	4	2	1	3	4	3	2	4	2	2	5	2	2	2	2	4	3	4	1	1	1	1
3	4	3	1	2	3	4	4	4	3	1	2	3	4	3	3	2	3	4	4	3	2	4	4	4	3	3	4	3	2	3	3	3	4	4	3	2	3	4	2	3	2	3	3	2	4	3	2	3	3
3	4	4	1	3	2	4	4	3	2	3	2	2	2	2	2	2	2	1	1	2	2	4	3	4	3	3	3	4	3	3	3	4	3	3	3	3	3	3	3	3	3	3	3	3	3	3	3	3	3
1	1	5	2	2	4	5	2	2	4	2	2	2	2	1	2	2	3	2	2	2	1	3	2	4	3	2	4	4	3	3	2	4	2	3	2	2	2	5	4	5	3	2	2	2	5	2	1	1	1
1	1	5	2	1	4	1	2	1	1	1	1	1	1	1	3	1	1	1	1	1	1	4	1	4	1	1	4	5	1	1	3	4	1	2	4	1	5	5	1	3	1	1	3	2	4	1	1	2	1
4	4	4	1	2	4	4	1	5	2	4	2	2	2	1	1	1	2	1	1	2	1	5	2	4	4	2	4	4	3	4	2	4	2	2	3	2	2	4	1	4	2	1	4	2	4	1	1	1	1
2	4	2	1	3	4	3	2	4	3	4	2	2	1	2	2	4	3	4	3	3	1	4	1	2	2	2	4	4	3	2	4	4	3	4	3	2	1	5	3	4	3	4	5	3	4	2	2	4	1
2	4	4	1	4	4	2	2	4	2	1	2	2	4	2	1	1	2	1	2	2	2	2	2	2	1	2	4	5	2	1	1	5	1	1	1	2	2	5	3	4	2	2	1	2	4	1	1	4	1
2	4	5	2	2	2	1	1	1	1	1	2	4	2	1	2	1	2	1	2	2	2	4	2	4	2	2	4	5	1	1	2	4	2	4	2	2	1	5	4	2	2	2	4	3	3	2	3	4	2
3	1	3	1	2	3	2	2	2	3	3	2	2	3	3	3	5	2	3	2	2	3	4	3	3	2	3	2	2	2	2	4	3	3	3	2	2	2	3	4	2	3	3	3	3	3	3	3	3	2
2	3	4	5	3	4	4	4	4	5	2	2	4	4	4	3	2	3	4	2	3	2	4	2	3	3	5	4	4	2	3	3	3	4	3	2	2	2	4	2	4	2	2	2	4	4	1	2	3	2
1	5	5	5	2	5	1	4	3	1	1	1	1	1	2	1	1	1	1	1	1	1	5	3	5	1	1	3	5	4	1	4	5	1	1	3	1	1	5	1	3	1	1	5	2	4	1	1	2	1
1	5	1	1	2	5	2	1	1	1	1	1	1	1	1	1	1	1	1	1	1	1	4	1	5	1	1	3	5	1	1	1	4	1	1	3	1	1	5	2	5	1	1	5	2	4	2	1	2	1
2	3	3	1	1	5	3	3	3	3	3	3	4	2	3	2	1	3	3	2	3	2	3	3	3	3	4	4	4	3	3	3	4	2	1	3	3	3	5	3	4	3	2	5	3	4	2	3	3	2
1	4	4	1	2	4	4	3	3	3	3	3	3	3	3	3	3	3	3	3	3	3	3	3	3	3	3	3	3	3	3	3	3	3	3	3	3	3	3	3	3	3	3	3	3	3	3	3	3	3
2	4	4	1	3	4	2	2	4	4	3	3	3	4	3	3	1	3	3	2	2	1	4	2	4	2	3	4	4	4	2	4	4	3	4	2	2	2	5	3	5	3	3	5	3	4	1	1	2	3
2	3	4	3	1	2	2	3	1	2	2	2	2	3	3	2	4	3	3	4	4	1	3	2	4	3	2	3	3	4	3	2	3	2	3	2	2	1	2	4	3	1	2	4	3	4	3	2	3	3
1	3	4	1	2	4	4	4	2	2	4	5	4	3	2	2	1	2	4	2	2	2	3	1	3	3	1	1	1	2	4	4	4	5	3	4	4	2	4	2	4	2	2	5	3	5	1	1	2	1
1	5	4	4	1	4	3	3	2	1	2	1	1	1	4	1	1	2	1	4	1	1	5	2	4	3	2	5	5	2	3	2	4	1	1	3	2	3	3	2	2	1	1	5	2	5	1	1	2	1
2	3	3	3	1	3	3	3	3	3	3	1	2	2	2	1	3	2	2	3	3	2	4	4	4	2	3	4	4	4	4	3	3	4	4	3	3	3	2	3	2	3	2	3	2	3	4	3	3	4
2	4	5	2	1	4	2	2	4	2	2	2	2	2	4	2	2	1	2	2	2	1	4	3	4	2	4	5	4	2	3	2	3	2	2	4	2	2	4	2	5	2	2	5	2	4	1	2	4	2
2	5	3	1	1	3	2	1	1	1	1	2	1	4	1	1	1	1	1	1	1	1	4	1	4	1	2	4	3	2	1	2	1	1	2	4	1	1	4	1	5	1	1	2	2	4	1	1	1	1
2	5	5	2	1	4	2	1	1	2	1	2	2	2	1	2	1	1	4	2	1	1	4	2	4	1	2	5	5	2	1	2	4	1	2	3	1	1	4	3	2	2	1	2	2	5	1	2	4	1
2	4	4	2	3	4	4	3	2	2	2	4	2	2	4	2	4	2	4	2	2	1	5	4	4	2	3	4	4	2	2	2	4	2	4	4	2	2	4	2	2	2	1	4	2	4	2	2	4	2
1	5	5	1	3	4	1	1	1	1	1	1	1	1	1	3	3	3	1	1	1	1	5	1	5	1	1	5	5	1	1	1	4	1	1	5	1	2	5	3	5	1	1	5	2	5	1	1	1	1
4	4	3	4	3	3	5	4	3	3	5	3	2	4	5	3	2	4	1	2	4	3	3	3	4	4	4	4	4	3	3	4	3	2	3	3	3	3	3	3	2	4	2	4	4	4	3	3	4	2
3	3	4	3	2	4	4	3	4	5	5	4	5	4	4	4	3	2	4	2	4	2	2	3	2	3	4	2	3	4	2	3	3	4	4	2	3	3	3	4	3	4	4	4	3	2	3	3	3	3
3	4	4	4	3	2	2	3	5	5	5	4	4	4	4	4	1	2	4	4	4	4	2	3	4	4	4	2	3	5	3	3	2	4	5	2	4	4	4	5	5	4	5	2	4	2	3	4	5	4
4	5	4	4	2	4	1	3	2	4	2	2	3	3	2	2	3	2	3	2	2	4	4	3	4	2	2	3	4	3	3	4	4	3	3	2	2	2	4	2	3	3	2	2	4	2	3	4	4	2
2	4	4	3	2	4	3	2	1	2	1	2	2	2	2	2	2	2	2	2	2	2	4	2	3	2	2	3	4	2	2	2	3	2	2	2	2	2	2	3	2	2	2	2	2	4	2	1	2	2
2	4	2	1	1	2	4	3	2	2	1	1	2	1	2	1	1	4	1	4	1	2	5	4	5	4	4	5	4	1	2	2	4	2	2	4	2	1	5	1	2	2	2	4	4	4	2	2	4	1
1	4	3	3	2	4	4	3	4	3	2	2	2	3	3	3	1	2	1	3	3	2	4	4	4	3	3	5	4	4	3	3	4	3	3	3	2	2	4	2	2	3	3	3	3	4	3	3	2	3
4	5	3	5	4	4	2	1	2	1	1	1	1	1	3	1	1	1	1	1	1	1	4	1	4	1	1	4	5	4	1	1	2	1	1	3	2	1	5	1	2	1	1	1	3	5	1	1	1	1
1	4	4	1	2	4	4	2	2	3	4	2	2	2	4	4	1	2	3	2	2	2	3	2	4	1	2	4	4	2	3	2	4	4	2	4	2	2	4	2	2	2	2	4	2	4	2	2	3	2
2	4	5	1	2	4	2	2	2	2	2	2	2	2	2	2	1	1	1	2	1	1	4	2	4	1	1	3	5	3	1	2	3	2	2	4	2	2	5	1	2	2	2	4	1	4	1	2	4	1
3	5	2	3	2	3	1	5	2	5	5	1	5	1	3	1	2	2	1	3	1	5	4	4	5	5	1	1	4	5	2	2	5	2	4	5	2	2	5	1	2	4	4	2	4	5	1	1	3	1
2	3	3	2	2	4	4	3	4	3	3	3	2	2	2	1	1	2	2	2	2	2	4	4	3	3	3	2	4	2	3	3	4	3	1	2	1	1	4	4	4	1	2	4	2	3	2	1	2	2
2	4	4	3	3	4	2	3	2	3	2	4	3	2	4	2	2	4	4	4	2	2	4	3	4	2	4	4	4	3	3	4	4	4	3	4	4	2	4	3	3	2	2	3	3	4	2	2	2	2
2	5	2	2	3	4	4	4	2	1	1	2	2	1	4	2	2	4	1	2	2	1	5	3	4	2	2	4	5	2	2	2	4	2	2	2	2	2	4	4	4	2	2	2	3	4	2	2	3	2
4	2	4	3	3	4	3	3	4	4	4	3	5	4	2	3	1	4	4	2	3	3	2	2	2	3	4	3	3	4	2	5	2	4	3	2	3	4	4	4	4	4	4	2	3	2	3	3	3	2
1	4	5	1	3	5	2	1	2	3	1	2	4	1	2	4	1	1	1	1	1	1	5	1	5	1	2	5	4	3	1	4	4	1	1	2	3	1	5	1	5	1	1	4	4	5	1	1	1	2
2	4	4	3	3	2	2	4	2	1	1	1	2	2	3	3	2	4	2	3	2	1	4	3	4	2	4	4	3	2	2	4	4	2	4	4	3	2	5	4	3	2	2	2	5	4	2	2	4	2
1	5	4	1	1	3	1	1	1	2	1	1	2	3	1	1	1	1	2	1	1	1	5	2	4	2	1	4	5	1	1	1	5	1	3	3	3	1	5	3	3	2	2	1	1	4	2	2	2	2
2	3	3	2	2	3	3	3	3	4	2	4	4	2	2	3	3	4	3	4	3	1	3	3	2	3	3	2	3	3	3	3	4	4	3	3	3	4	3	3	2	2	4	3	3	3	3	3	4	2
1	4	3	2	1	4	3	3	2	2	1	3	2	1	2	2	2	5	2	3	2	1	3	2	3	3	2	3	5	2	2	3	3	3	2	3	1	3	3	2	2	3	3	4	3	3	2	2	2	2
2	4	3	3	2	4	3	2	2	2	2	2	2	2	2	2	2	2	2	2	2	2	3	2	3	3	3	4	4	4	2	3	4	2	4	3	2	3	5	2	4	2	2	2	2	5	1	1	1	1
2	3	2	2	3	4	4	4	3	2	2	4	3	5	5	4	2	3	2	3	3	2	4	4	4	4	3	3	4	4	2	2	2	3	4	3	4	2	4	4	3	2	2	3	2	4	1	1	1	1
2	4	4	2	2	3	3	3	2	2	2	2	2	2	2	2	2	2	2	2	2	1	4	2	4	2	2	4	4	3	3	2	2	3	2	4	2	2	4	2	3	2	2	5	2	4	1	1	1	1
1	4	4	1	2	4	2	1	3	4	2	1	3	1	3	3	1	1	2	5	1	1	4	2	4	2	1	4	5	4	1	1	4	4	1	5	1	1	2	1	1	3	2	2	4	5	1	1	2	1
2	4	4	4	3	4	5	4	3	1	1	2	2	1	3	2	4	3	1	2	3	2	4	4	5	3	4	4	4	2	2	2	4	1	3	4	2	2	4	2	1	2	2	5	3	4	1	1	2	1
5	5	5	1	1	5	2	3	5	1	2	2	1	1	1	1	1	2	1	1	1	1	3	2	3	2	2	3	3	3	2	3	2	1	2	2	2	2	5	3	4	2	1	5	3	4	1	2	3	2
1	4	4	3	2	3	4	4	4	1	1	2	2	2	2	2	1	2	1	2	2	2	4	2	4	2	2	4	4	2	2	1	4	1	2	3	2	2	4	2	3	1	1	5	2	4	2	2	3	2
1	2	4	2	1	2	1	1	1	2	1	3	2	2	1	1	1	2	1	1	1	1	4	2	5	1	2	5	4	2	1	1	4	1	1	2	1	1	5	2	5	2	1	5	2	5	1	1	2	1
1	5	4	1	1	4	2	1	1	2	1	1	2	2	2	2	2	2	2	2	1	1	4	2	4	2	1	5	5	2	1	1	5	2	2	4	1	1	5	2	2	2	2	5	2	4	1	1	3	1
1	4	2	2	2	3	2	2	2	1	2	1	1	2	3	1	2	1	1	3	1	1	4	3	4	1	4	4	5	1	2	2	4	1	3	2	1	1	5	3	5	1	1	5	2	5	1	1	3	1
2	4	4	4	1	4	3	3	3	2	1	2	2	1	4	1	1	3	1	3	2	2	5	2	4	2	2	4	5	4	2	2	4	2	2	2	1	2	4	2	2	2	2	4	2	3	2	2	4	2
1	4	5	1	2	3	1	1	1	1	1	1	1	2	2	1	1	2	1	3	2	1	3	1	5	1	2	4	5	2	1	4	4	3	2	4	1	3	5	1	1	1	1	5	1	5	1	1	1	1
2	5	4	5	3	4	4	2	4	2	3	1	3	1	1	1	1	1	1	1	1	1	5	3	4	3	4	4	4	3	2	4	3	1	1	5	1	2	5	1	3	1	1	2	1	4	2	2	3	2
2	4	4	2	2	3	2	2	3	2	2	2	3	2	2	2	2	3	2	2	2	2	3	2	3	2	3	4	4	2	2	2	4	3	3	2	2	2	4	2	3	2	2	3	2	4	2	2	2	2
2	4	5	4	3	4	4	2	2	2	2	2	3	2	4	2	1	3	4	2	1	1	4	4	4	1	1	4	5	3	2	2	4	3	2	4	2	1	5	1	2	2	2	4	4	4	1	1	3	1
2	5	2	1	2	4	3	3	2	1	2	1	1	4	1	1	3	4	1	1	1	1	5	3	5	1	1	4	5	1	3	1	2	1	3	3	1	1	5	4	4	4	4	5	3	5	1	1	3	1
3	5	4	1	2	4	1	1	1	2	1	2	4	2	1	1	1	1	1	2	1	1	5	1	2	1	2	4	4	3	1	2	5	1	2	4	1	1	5	2	5	1	1	2	1	5	1	1	2	1
3	4	5	1	2	3	2	1	2	2	2	3	3	3	4	4	1	3	1	2	2	1	4	2	3	1	4	4	4	2	1	3	4	2	2	3	2	1	1	2	2	1	1	5	2	5	1	1	3	1
1	4	5	3	2	3	2	1	3	2	2	1	1	3	1	1	1	3	2	2	1	1	5	1	4	1	3	4	5	3	1	2	4	1	1	4	1	1	5	2	5	1	1	5	4	4	1	1	1	1
1	4	3	3	1	3	3	2	2	2	3	2	2	2	2	2	1	2	1	1	2	1	4	3	2	3	3	4	4	3	3	2	4	2	2	4	2	2	4	2	4	3	2	2	3	4	2	3	3	2
1	5	5	1	4	5	1	1	2	1	1	1	2	1	4	1	1	1	1	1	1	1	5	2	5	1	1	4	5	2	1	1	5	1	1	5	1	1	5	1	1	1	1	5	1	5	1	1	1	1
3	4	4	2	3	2	3	4	2	4	3	3	3	2	3	3	2	2	2	3	2	1	4	3	4	2	2	3	3	3	2	2	2	4	3	3	2	3	2	2	3	2	3	3	2	4	2	2	2	1
1	5	5	5	3	4	2	2	1	3	2	1	2	2	2	1	1	3	1	2	1	1	3	2	2	1	1	3	5	4	1	3	3	2	1	4	4	1	5	4	2	2	1	4	2	5	1	1	3	2
2	5	4	1	2	4	4	3	3	3	3	4	3	4	4	3	3	3	1	3	3	3	4	2	3	2	2	3	4	3	3	3	3	2	2	3	2	2	4	2	4	3	3	4	2	4	2	1	1	1
3	3	4	4	2	4	3	3	4	3	4	2	2	2	2	2	1	4	4	2	2	2	3	4	2	2	4	2	2	2	2	2	4	3	2	3	3	3	3	3	3	3	3	3	3	4	3	3	3	3
1	5	4	1	1	4	3	1	1	2	1	1	2	1	1	3	1	1	2	1	1	1	4	1	3	1	1	4	5	3	1	3	3	1	1	4	2	1	5	3	3	3	3	5	3	5	1	1	2	1
2	4	5	1	1	5	2	3	1	1	1	2	2	2	1	1	1	3	2	2	2	1	5	3	5	2	4	5	4	2	2	2	4	2	2	2	2	2	5	2	5	1	2	4	3	5	2	1	1	1
2	4	3	4	2	5	5	4	2	2	2	4	2	2	3	2	2	3	1	1	3	3	4	4	4	3	3	4	4	2	2	2	4	2	2	4	2	4	4	3	2	1	1	4	3	4	1	1	2	1
2	4	4	4	2	4	5	4	4	2	2	4	2	1	5	1	3	4	2	4	4	1	4	1	4	1	1	4	4	2	1	1	5	1	1	5	1	1	5	2	5	1	3	3	1	4	2	2	2	2
2	4	3	3	2	4	4	2	2	2	2	3	2	4	4	2	2	4	1	2	2	1	4	2	4	2	2	4	4	4	3	2	4	2	4	4	2	2	4	2	4	2	2	4	2	4	2	1	1	1
2	3	5	4	1	4	1	1	2	2	2	2	1	2	2	2	2	4	1	1	1	1	4	2	3	2	1	4	4	2	2	1	4	1	2	5	1	1	5	1	2	1	3	5	2	5	1	1	1	1
1	5	1	5	1	1	3	1	3	1	1	1	1	1	1	1	1	3	1	1	1	1	5	1	5	1	1	5	5	1	1	1	5	1	1	1	1	1	5	1	1	1	1	3	3	5	1	1	1	1
2	4	5	1	2	4	2	1	1	1	1	1	1	2	1	2	1	2	1	2	1	1	4	2	4	2	2	4	4	2	1	1	3	2	2	4	2	2	5	2	5	1	1	4	2	4	2	2	3	2
2	4	3	2	3	4	2	2	4	4	4	3	3	4	3	3	4	4	4	4	4	3	4	3	4	3	2	4	4	4	4	2	4	4	2	4	2	2	2	4	2	4	3	3	2	4	2	2	2	2
2	5	5	1	1	5	1	1	1	1	1	3	1	1	3	1	1	1	1	1	1	1	3	1	5	1	1	3	5	1	1	1	5	1	1	4	2	1	5	1	1	1	1	2	1	5	1	1	3	1
1	2	4	2	1	4	4	2	2	2	2	1	2	2	2	2	1	2	2	1	1	1	4	2	4	2	2	4	4	3	2	2	2	1	2	3	2	2	4	2	4	2	2	4	2	5	1	1	1	1
2	4	2	1	1	2	3	3	2	1	1	2	2	2	1	1	5	2	1	3	1	1	3	1	3	2	2	4	4	2	2	2	1	1	2	4	1	2	4	1	2	1	1	5	2	4	2	2	2	2
3	4	4	2	2	4	2	2	2	2	2	2	2	3	2	1	1	3	1	1	2	2	4	2	4	2	2	4	4	1	1	3	4	2	2	4	2	2	5	2	4	1	2	1	1	4	1	2	3	1
1	5	5	1	1	5	1	1	1	1	1	1	1	1	1	1	1	1	1	1	1	1	5	1	4	1	1	4	5	1	1	1	5	1	2	4	1	1	5	1	5	1	1	5	1	4	1	2	2	1
1	5	3	1	2	3	4	1	1	1	1	1	1	1	1	2	1	1	1	2	1	1	5	1	5	1	1	5	5	2	3	1	4	1	1	5	1	1	1	1	4	1	1	5	1	4	1	1	1	1
1	5	4	2	2	4	2	2	3	4	1	2	3	1	2	3	1	2	1	2	2	1	4	2	4	2	1	3	4	4	2	4	4	2	2	4	2	1	5	1	5	2	1	5	2	5	1	1	2	1
1	5	5	1	1	5	1	1	1	1	1	2	1	1	1	1	1	1	1	1	1	1	5	2	4	1	1	2	5	1	1	2	5	1	1	3	2	1	1	1	5	1	1	3	2	4	1	1	1	1
1	4	4	1	1	1	1	1	1	1	1	1	1	1	1	1	1	1	1	1	1	1	4	1	4	1	1	4	4	1	1	1	4	1	1	4	1	1	5	1	3	1	1	1	1	5	1	1	1	1
1	4	4	3	2	3	3	2	4	3	2	2	3	2	2	2	2	2	1	2	2	1	4	3	4	2	2	3	4	2	2	2	2	2	3	3	2	2	4	3	2	2	2	2	2	4	2	2	3	2
2	3	2	3	2	4	2	3	4	1	1	3	2	1	1	1	1	2	1	2	2	2	3	2	4	2	2	3	4	2	4	2	4	1	3	4	1	2	5	4	4	2	3	5	4	3	2	2	2	2
1	5	5	2	1	5	1	5	2	1	2	1	1	1	1	1	2	1	1	1	1	1	5	1	4	1	1	5	5	1	1	1	5	1	1	4	1	1	4	1	5	1	1	2	1	5	1	1	1	1
1	4	5	1	1	5	1	2	1	1	1	1	1	3	3	1	1	1	1	1	1	1	3	1	5	1	1	5	3	1	1	3	5	1	5	1	4	1	5	1	5	1	1	5	1	5	1	1	2	1
1	5	5	1	1	5	2	1	1	1	1	1	3	1	2	1	1	1	1	1	1	1	4	2	5	1	3	4	5	4	5	3	4	1	3	5	1	2	5	3	1	3	1	5	1	5	1	1	1	1
2	4	4	2	2	4	4	4	3	1	1	2	1	4	4	2	2	2	1	1	1	1	4	2	4	2	2	4	4	2	2	3	4	2	3	4	2	2	5	2	2	2	2	5	2	5	1	1	3	1
2	4	4	2	2	4	5	3	1	1	1	1	1	3	3	2	2	3	1	2	2	1	4	2	4	2	2	4	4	2	2	2	4	2	2	2	2	2	2	2	2	1	1	3	3	4	1	1	1	2
2	5	3	1	2	2	3	2	3	4	1	2	2	1	4	2	1	2	4	2	4	2	4	2	4	2	2	4	4	2	4	4	2	5	3	4	2	2	5	1	5	3	4	4	4	4	2	2	2	2
1	4	2	3	2	4	4	4	2	1	1	2	2	2	1	1	1	2	2	2	1	1	3	4	4	2	2	5	5	2	2	2	3	2	3	3	2	1	3	2	2	2	3	5	2	5	1	1	2	1
1	4	4	2	2	3	3	2	3	4	1	2	3	1	3	4	1	2	2	2	2	1	4	3	4	3	4	4	4	3	2	3	4	3	2	2	2	2	4	2	2	2	2	2	2	4	2	2	2	2
1	5	5	4	2	3	1	2	2	1	1	2	2	2	2	2	1	2	2	2	2	1	4	2	4	2	4	4	4	2	2	2	4	2	4	2	2	2	4	2	2	1	2	4	2	5	1	1	1	1
2	5	5	4	3	2	5	3	4	1	1	1	3	2	3	2	1	2	4	3	2	2	5	2	3	1	1	4	5	2	1	3	4	3	1	4	2	1	5	2	4	1	2	5	3	4	1	1	1	1
1	4	5	1	1	2	1	1	1	1	1	1	1	1	1	1	1	1	1	2	1	1	5	1	5	1	1	5	5	1	1	1	1	1	1	5	1	1	5	1	1	1	1	5	1	5	1	1	1	1
4	4	4	4	3	2	3	3	4	3	2	3	2	2	4	3	2	4	3	3	3	2	4	4	4	2	4	4	4	2	3	3	3	2	4	2	3	3	4	2	2	3	2	2	3	5	1	1	1	1
1	5	4	1	2	3	3	2	1	1	1	1	1	1	3	1	1	2	1	2	1	1	5	1	5	1	1	5	3	1	1	1	3	1	3	1	1	1	5	1	1	1	1	5	2	5	1	1	2	1
5	4	5	1	2	4	4	1	1	2	1	1	2	1	1	1	2	2	2	2	2	1	5	2	5	1	2	5	4	2	1	1	3	3	1	5	2	1	5	1	1	1	1	5	2	5	1	1	1	1
2	4	5	1	1	2	2	1	2	2	1	2	2	1	4	1	2	4	1	2	2	1	4	1	4	2	2	4	4	1	1	1	2	1	1	4	1	1	5	2	1	1	1	5	1	5	1	1	1	1
2	4	5	1	4	4	2	1	1	2	1	2	2	4	2	2	2	2	2	2	2	2	4	2	4	2	2	4	4	2	4	2	2	2	2	2	2	2	4	2	4	2	2	4	2	4	2	2	3	2
1	1	5	1	1	4	2	1	1	1	1	1	1	1	1	1	1	2	2	2	1	1	4	1	4	1	1	4	4	1	1	1	4	1	1	4	1	1	5	2	5	1	2	4	1	5	1	1	1	1
1	5	5	1	2	4	2	1	1	1	1	1	1	1	1	1	1	1	1	2	1	1	4	2	4	1	1	4	5	2	1	1	5	1	1	5	1	1	5	1	5	2	1	5	1	5	1	1	1	1
1	4	2	1	1	4	2	1	5	1	2	2	1	2	1	2	1	2	1	4	1	1	3	1	3	1	2	5	5	4	1	1	5	1	3	4	2	2	5	3	4	1	2	5	1	5	1	1	2	1
2	2	4	3	2	4	4	4	4	1	2	1	1	2	4	1	1	4	1	4	3	2	4	4	4	3	1	5	5	1	1	2	5	1	1	3	1	1	5	1	1	1	1	5	1	5	1	1	1	1
3	3	4	2	2	4	3	4	2	3	3	4	3	3	3	4	2	4	4	3	4	2	4	3	4	3	2	3	4	4	3	4	4	4	4	3	3	2	3	3	2	3	3	4	3	4	2	2	2	2
1	5	4	1	4	4	1	4	1	2	3	1	4	1	2	1	1	1	1	2	1	1	4	1	5	1	1	5	5	4	1	1	5	1	1	1	5	1	1	1	1	2	1	5	4	4	1	1	1	1
2	4	5	1	2	4	1	3	1	1	2	2	1	1	1	2	3	4	2	2	1	1	4	2	5	1	2	4	5	4	1	1	5	1	2	2	1	1	5	1	4	2	2	5	2	5	1	1	2	1
1	5	4	4	1	5	5	1	1	1	1	3	1	1	4	1	3	1	1	1	1	1	5	2	5	1	1	4	5	1	1	1	5	1	1	1	1	1	1	1	1	1	1	5	1	5	1	1	1	1
2	4	4	1	4	4	5	3	4	4	4	2	4	2	3	3	2	3	2	3	2	1	4	4	4	3	3	4	4	5	2	3	4	1	2	4	3	4	5	3	4	1	1	5	3	5	1	1	2	1
1	4	4	1	2	2	2	2	2	2	2	2	2	2	3	2	2	2	2	2	1	1	4	3	4	2	2	4	4	3	2	1	4	3	2	4	2	2	4	2	2	2	2	5	2	5	1	1	2	1
2	5	4	1	1	5	3	3	3	2	1	2	2	1	3	1	1	2	1	2	1	2	4	1	5	1	1	4	5	2	1	3	4	1	2	3	2	1	5	1	4	1	2	4	1	5	1	1	1	1
2	4	5	1	1	4	5	4	1	2	1	1	1	1	1	1	1	3	1	1	1	1	4	2	4	1	2	4	4	2	1	1	4	1	1	4	1	1	5	3	2	1	1	4	2	5	1	1	1	1
2	4	5	1	4	3	2	2	3	2	3	2	3	2	2	3	2	2	2	3	1	1	3	2	4	2	2	4	4	2	2	2	4	2	2	2	2	2	5	2	4	3	2	2	3	4	1	1	2	2
2	4	5	4	1	3	4	2	2	2	4	3	2	2	2	2	2	4	1	4	2	2	4	4	4	4	3	4	4	4	4	2	2	2	2	4	2	2	4	2	2	2	2	4	2	4	2	2	2	2
1	5	4	1	3	2	1	1	1	1	1	1	4	1	1	1	1	1	1	3	1	1	5	1	1	1	1	5	5	2	2	2	5	1	1	5	1	2	5	1	5	1	1	5	1	5	1	1	2	1
1	4	4	2	2	4	2	2	2	3	2	2	2	3	3	2	2	2	2	2	2	2	4	2	4	2	3	4	4	2	2	2	4	2	2	2	2	2	4	2	4	2	2	4	2	4	2	2	2	2
2	4	4	2	3	4	3	3	2	2	2	4	2	4	4	2	2	2	2	3	2	2	4	3	4	2	2	2	4	2	2	4	4	2	2	2	2	2	4	2	4	2	2	4	2	4	2	2	2	2
1	1	5	1	2	3	1	2	1	2	1	1	1	1	3	2	1	2	1	2	1	1	5	2	5	2	1	5	5	2	1	2	4	1	2	4	1	1	5	3	4	1	1	3	2	4	1	1	2	1
SBQ1	SBQ2	SBQ3	SBQ4	Debate	CESD1	CESD2	CESD3	CESD4	CESD5	CESD6	CESD7	CESD8	CESD9	CESD10	MSPSS1	MSPSS2	MSPSS3	MSPSS4	MSPSS5	MSPSS6	MSPSS7	MSPSS8	MSPSS9	MSPSS10	MSPSS11	MSPSS12	Age	Gndr	trShoprec	WTL	WTD	CaucVsOther
3	4	2	0	5	1	1	2	2	2	1	2	2	2	1	1	1	7	6	2	6	7	7	5	4	7	6	26	1	1.00	1.00	5.00	0.00
4	5	3	6	5	0	3	3	3	3	0	3	3	3	3	1	1	1	1	1	1	1	1	1	1	1	1	26	1	1.00	1.00	5.00	0.00
2	5	3	0	4	3	3	3	3	3	0	0	3	0	1	4	1	1	1	5	7	7	1	3	7	6	7	19	1	0.50	5.00	1.00	0.00
1	1	1	0	1	0	0	0	0	3	0	0	0	1	1	7	7	7	7	6	5	3	7	5	7	7	6	20	1	0.50	1.00	5.00	0.00
6	5	3	0	1	1	1	3	3	3	3	3	3	3	3	7	7	1	1	7	5	1	1	1	1	1	1	20	0	0.50	5.00	2.00	0.00
1	1	1	0	1	0	1	2	1	1	1	0	2	1	0	4	4	4	4	4	4	4	4	4	4	4	4	26	1	1.00	1.00	5.00	1.00
2	1	1	0	2	0	0	1	1	0	0	1	1	0	2	7	7	7	4	7	4	4	5	4	7	5	4	26	1	1.00	1.00	5.00	0.00
6	5	1	6	7	1	1	1	1	3	1	1	3	1	1	1	1	1	1	1	1	1	1	1	1	1	1	28	0	0.14	5.00	1.00	0.00
1	1	1	0	7	0	1	1	3	1	1	0	1	3	0	1	1	1	1	1	1	1	1	1	1	1	4	24	1	0.50	1.00	3.00	1.00
6	5	5	6	1	0	0	3	0	3	0	3	3	0	3	4	4	1	1	5	3	1	1	5	4	1	4	50	0	1.00	5.00	5.00	0.00
6	5	1	6	1	1	2	3	3	3	1	2	3	2	1	1	1	1	1	1	1	1	1	1	1	1	1	25	0	0.50	5.00	5.00	0.00
4	4	1	3	4	0	0	0	0	3	3	2	3	0	0	1	1	1	1	1	1	1	1	1	1	1	1	31	0	0.50	5.00	1.00	0.00
4	5	5	6	1	0	1	2	1	3	1	2	3	3	2	3	2	1	1	1	3	3	1	5	1	1	4	28	1	1.00	5.00	5.00	0.00
6	5	5	4	7	1	2	2	2	1	2	2	2	3	2	4	4	5	3	4	4	4	3	4	5	5	4	20	1	0.50	1.00	3.00	0.00
2	3	2	3	5	3	3	3	3	3	3	3	3	0	3	1	1	1	1	1	1	1	4	1	1	1	1	52	0	0.50	5.00	5.00	0.00
2	1	1	6	1	0	0	1	0	0	0	0	1	0	0	1	1	1	1	1	1	1	1	1	1	1	2	22	1	0.50	1.00	1.00	0.00
1	1	1	0	6	0	0	0	0	0	0	0	0	3	0	7	7	7	7	7	7	7	7	7	7	7	7	18	1	1.00	3.00	3.00	0.00
2	3	1	2	6	1	2	2	2	0	3	3	2	3	2	4	4	5	2	4	6	4	5	4	5	2	5	38	1	0.50	1.00	3.00	0.00
4	5	5	6	2	1	3	3	3	3	2	2	3	3	3	5	5	2	1	5	2	3	3	1	6	2	1	20	0	1.00	5.00	5.00	0.00
6	5	1	5	1	0	0	0	0	2	0	0	2	0	1	7	7	4	5	5	4	3	2	4	6	5	4	33	1	1.00	3.00	3.00	0.00
6	5	5	6	7	3	1	2	2	3	3	2	3	3	3	5	4	4	1	4	6	4	3	2	1	1	5	46	1	0.25	3.00	5.00	0.00
2	1	1	0	6	1	2	2	1	2	2	2	1	1	2	2	2	5	5	2	4	3	2	3	4	6	5	21	1	1.00	3.00	1.00	0.00
4	5	1	0	5	0	0	3	3	0	3	3	0	3	3	1	7	1	1	7	7	7	1	7	7	1	7	60	0	1.00	1.00	1.00	0.00
2	2	1	6	3	0	1	2	2	2	2	2	2	2	2	2	2	5	5	2	5	5	1	5	2	2	5	50	1	1.00	1.00	1.00	0.00
6	1	1	2	7	1	1	0	1	3	0	2	2	0	1	2	2	2	1	5	5	5	1	6	6	1	6	50	0	0.50	3.00	2.00	0.00
3	5	5	5	3	0	1	3	3	0	0	3	2	0	0	6	3	7	5	7	5	5	7	5	7	7	7	39	1	0.50	1.00	1.00	0.00
2	5	1	0	2	1	2	1	0	1	2	2	0	2	2	7	7	7	7	7	7	7	7	7	7	7	6	23	0	0.50	1.00	1.00	0.00
6	5	5	6	2	2	1	2	1	1	1	3	2	3	2	3	4	2	2	5	4	4	2	6	4	2	4	33	0	1.00	4.00	4.00	1.00
1	1	1	0	1	1	0	2	1	3	0	0	2	1	1	5	5	3	3	5	6	4	3	4	7	2	4	37	1	1.00	1.00	3.00	1.00
3	5	5	6	4	3	3	3	3	3	3	3	3	3	3	1	7	1	1	7	5	7	1	1	7	1	7	44	0	0.50	5.00	5.00	0.00
3	5	1	6	4	0	1	3	3	2	1	3	3	1	3	2	2	6	5	2	3	1	4	2	5	6	1	46	1	1.00	5.00	5.00	0.00
6	1	1	0	2	0	0	0	0	0	0	0	0	0	0	7	7	7	7	7	7	7	6	7	7	5	6	60	0	0.50	1.00	1.00	0.00
1	1	1	0	2	1	1	2	3	0	1	2	1	0	1	5	6	6	6	4	6	6	5	6	5	6	6	19	1	0.25	3.00	1.00	1.00
4	5	3	1	3	2	2	2	2	3	1	1	2	2	3	2	4	2	1	3	1	3	1	2	6	5	1	34	0	1.00	4.00	3.00	0.00
3	1	5	4	7	3	3	3	0	3	3	0	3	3	1	1	1	4	4	1	2	2	5	1	1	4	2	70	1	1.00	1.00	1.00	0.00
6	5	5	4	7	0	1	1	0	0	0	0	0	0	0	6	7	4	3	6	6	6	3	6	6	5	6	25	0	0.50	1.00	1.00	0.00
6	1	1	0	5	0	0	0	1	0	0	1	0	0	2	1	5	7	1	2	7	7	1	7	1	1	7	35	0	0.33	1.00	1.00	0.00
2	3	1	2	3	1	2	2	2	1	1	2	3	2	2	1	2	7	4	1	2	2	2	2	2	2	1	22	0	0.33	4.00	2.00	1.00
2	4	2	1	7	0	1	0	0	1	0	0	1	2	1	2	3	5	4	5	4	5	5	4	6	6	5	22	1	1.00	1.00	1.00	0.00
6	1	1	0	3	0	1	1	1	0	1	0	2	1	1	7	6	5	5	6	5	6	3	5	6	6	5	41	0	1.00	1.00	1.00	0.00
3	5	4	3	2	0	2	1	2	1	2	1	2	2	2	4	3	6	5	1	5	5	5	5	1	5	5	20	0	1.00	1.00	1.00	0.00
5	5	1	2	7	0	1	2	2	1	0	3	1	2	1	6	6	6	5	6	7	7	5	7	6	7	7	27	0	0.50	1.00	1.00	0.00
3	3	2	2	6	0	1	2	3	3	3	3	2	3	1	6	6	1	1	6	6	6	1	6	7	1	5	54	0	1.00	5.00	4.00	0.00
5	5	1	6	7	1	3	3	3	3	3	3	3	3	3	6	7	1	1	7	6	4	1	5	7	1	5	24	0	1.00	4.00	5.00	0.00
6	5	2	6	5	1	3	2	2	2	3	3	3	3	3	1	1	5	1	1	1	2	1	2	1	2	1	18	0	1.00	3.00	5.00	1.00
4	5	5	3	7	0	2	1	0	1	1	0	1	1	0	7	7	6	3	7	3	3	2	7	7	5	3	25	0	1.00	1.00	2.00	0.00
2	5	1	2	4	0	1	2	1	1	0	0	1	2	1	5	3	5	6	5	4	4	3	4	6	5	4	20	1	0.50	1.00	1.00	0.00
6	1	1	1	3	1	2	0	0	0	1	3	0	3	0	7	7	7	7	7	5	5	7	5	7	7	5	22	0	0.50	1.00	1.00	0.00
6	1	2	3	4	1	3	0	1	2	1	3	2	2	3	3	5	7	5	4	7	6	1	7	7	7	2	26	1	0.33	1.00	1.00	0.00
2	5	1	2	5	2	2	2	2	3	0	2	2	1	1	4	3	3	3	2	5	3	3	5	2	2	5	36	1	0.50	3.00	1.00	0.00
5	5	4	5	6	2	2	2	2	3	1	1	2	2	2	6	6	7	6	6	5	5	7	6	6	7	5	21	0	1.00	2.00	1.00	0.00
3	5	4	6	7	3	2	3	2	0	3	3	2	2	2	3	3	5	2	2	6	6	2	6	1	2	6	26	1	0.33	3.00	4.00	1.00
6	2	3	0	5	1	2	2	2	1	2	2	1	2	2	7	7	7	7	7	5	5	6	6	7	6	5	21	1	0.50	2.00	2.00	0.00
2	5	1	3	6	0	1	2	1	0	1	1	0	2	1	3	3	6	5	3	4	3	4	5	3	4	5	19	1	0.50	2.00	1.00	0.00
6	5	1	1	6	0	2	0	1	2	0	2	3	0	2	5	6	5	2	6	2	2	3	3	6	7	3	45	0	0.50	2.00	2.00	0.00
4	5	4	2	5	1	2	1	1	1	1	1	1	2	2	7	7	1	3	7	1	1	1	1	7	3	1	44	0	1.00	1.00	1.00	0.00
3	5	1	3	2	0	0	1	0	3	0	1	2	1	0	1	1	7	5	5	1	1	6	1	1	7	1	28	0	1.00	3.00	1.00	0.00
6	5	5	6	5	3	3	3	3	3	2	2	3	3	3	2	2	1	1	2	6	6	1	6	6	1	5	30	0	0.50	5.00	5.00	0.00
1	1	1	0	3	0	2	1	1	3	0	1	2	1	0	5	5	7	6	5	7	7	7	7	5	7	7	24	0	0.50	3.00	2.00	0.00
2	2	1	0	1	0	0	1	0	0	0	0	0	0	1	6	6	6	6	6	6	6	6	6	6	6	6	25	1	1.00	1.00	3.00	0.00
4	1	2	0	5	1	3	1	1	1	2	3	2	1	3	3	2	7	5	6	5	7	6	5	5	5	5	30	0	0.50	1.00	2.00	0.00
5	5	5	5	5	0	0	0	0	0	0	1	0	0	0	7	7	4	2	7	6	6	3	6	7	2	6	44	0	0.50	1.00	1.00	0.00
3	5	5	4	3	0	2	3	2	2	3	3	2	3	2	6	6	1	1	6	7	7	1	6	6	1	6	18	0	1.00	5.00	4.00	0.00
4	5	5	6	7	2	3	3	3	3	3	3	3	3	3	1	1	1	1	1	1	1	1	1	1	1	1	54	1	1.00	5.00	5.00	0.00
6	5	5	3	7	1	2	2	1	1	2	2	1	0	1	5	6	7	6	6	7	7	5	7	7	5	7	30	0	1.00	1.00	1.00	0.00
6	5	3	6	7	3	3	3	0	3	2	3	3	2	3	1	1	5	1	6	4	1	1	3	5	3	1	18	0	1.00	4.00	2.00	0.00
4	1	3	4	4	1	1	0	0	1	0	0	0	1	0	7	7	6	6	7	1	1	6	5	7	6	1	28	0	1.00	1.00	1.00	0.00
6	2	1	1	3	1	1	0	1	1	0	2	0	2	0	7	7	6	6	7	1	1	5	4	7	6	3	23	0	0.50	1.00	1.00	0.00
4	2	1	2	7	3	2	2	2	2	1	0	2	3	1	4	5	5	4	3	3	2	3	4	5	4	4	32	0	0.50	3.00	1.00	1.00
5	5	1	2	6	0	2	2	2	3	3	3	1	2	2	5	6	6	5	6	6	7	1	7	7	5	6	21	0	0.50	4.00	4.00	0.00
4	5	3	6	6	0	3	3	3	0	2	3	3	3	3	1	1	4	1	1	1	1	1	1	1	1	1	22	1	1.00	5.00	5.00	0.00
6	5	3	5	7	0	3	3	3	3	3	1	3	0	1	5	6	1	1	5	4	4	1	4	5	1	1	36	0	0.50	5.00	5.00	0.00
5	5	3	6	7	3	3	3	3	3	1	3	3	3	3	1	1	6	6	6	4	4	1	1	1	4	1	57	0	0.50	5.00	5.00	0.00
4	1	3	3	6	0	0	0	0	0	1	1	1	0	0	6	6	6	6	6	5	7	7	6	7	6	6	41	1	0.50	1.00	1.00	0.00
2	1	1	3	5	2	3	2	2	3	2	2	3	1	2	6	6	6	6	6	6	6	6	6	6	6	6	25	0	1.00	3.00	3.00	0.00
3	1	1	1	1	1	3	3	2	3	0	1	3	2	3	1	1	3	3	1	2	1	3	4	1	4	2	24	1	0.50	3.00	1.00	0.00
6	5	5	6	6	0	1	2	3	3	2	2	2	0	2	1	1	1	1	1	1	1	1	1	1	1	1	40	0	0.50	5.00	5.00	0.00
1	1	1	0	1	0	0	0	0	0	0	0	0	0	0	7	7	7	7	7	5	5	7	5	7	7	5	32	0	0.50	2.00	3.00	1.00
6	5	5	6	7	0	0	2	0	3	3	3	3	3	1	1	1	1	1	1	1	1	1	1	1	1	1	21	0	1.00	5.00	5.00	0.00
6	5	5	6	7	0	3	1	3	3	3	3	3	0	3	6	6	2	1	1	5	4	1	6	7	2	5	19	0	1.00	5.00	5.00	0.00
6	5	5	6	7	3	3	3	3	3	3	3	3	3	3	1	1	1	1	1	1	1	1	1	1	1	1	31	0	1.00	5.00	5.00	1.00
6	5	5	6	7	1	3	3	3	3	3	3	3	3	3	1	1	4	4	1	1	1	1	1	1	1	1	52	1	1.00	5.00	5.00	0.00
6	2	3	2	5	0	0	2	1	2	3	3	2	3	1	1	1	1	1	1	1	1	1	1	1	1	1	46	0	1.00	3.00	3.00	0.00
6	5	4	6	7	1	3	3	3	3	3	3	3	3	3	1	1	1	1	3	1	1	1	3	1	1	3	66	0	1.00	5.00	5.00	0.00
4	1	3	2	6	1	1	0	0	0	0	1	0	0	1	6	6	7	5	5	6	6	5	7	5	7	7	46	0	0.50	2.00	1.00	0.00
3	5	2	2	5	0	2	1	1	2	0	2	2	2	2	7	1	7	4	1	6	7	1	7	1	6	7	29	0	1.00	2.00	1.00	0.00
3	5	3	4	3	1	2	3	2	3	0	2	3	3	2	2	1	5	2	1	3	1	1	1	2	6	1	30	1	0.33	4.00	4.00	1.00
4	1	1	3	2	0	0	0	0	1	0	1	1	0	0	7	7	5	4	7	5	6	5	6	7	4	6	57	0	0.50	1.00	1.00	0.00
1	1	1	1	6	2	1	2	1	1	2	3	2	1	2	5	5	4	6	5	4	4	5	5	4	5	5	22	0	1.00	1.00	1.00	1.00
4	5	1	2	4	1	2	2	3	1	3	1	2	2	3	6	7	6	7	7	6	3	2	6	7	6	4	26	0	0.50	1.00	1.00	0.00
4	5	5	5	6	1	0	1	1	1	1	1	1	3	1	5	4	3	4	4	5	5	1	5	4	5	6	18	0	0.50	4.00	2.00	0.00
6	2	1	3	5	0	2	1	0	0	0	1	1	1	0	5	5	1	1	6	4	5	1	6	5	2	5	18	0	0.50	1.00	1.00	0.00
5	4	1	4	4	3	3	3	3	2	3	3	3	3	3	5	3	1	1	5	2	1	1	1	5	1	1	25	0	0.50	4.00	5.00	1.00
6	5	5	6	4	2	3	2	3	3	2	3	2	1	3	7	7	2	2	7	6	7	1	7	7	2	7	32	0	1.00	4.00	4.00	0.00
6	2	5	2	4	1	1	0	1	1	0	2	1	0	1	6	6	3	2	6	6	6	3	6	6	5	6	25	0	1.00	1.00	1.00	0.00
2	4	1	0	4	1	2	2	0	0	2	1	1	1	0	7	7	7	7	7	7	7	6	7	7	7	7	24	0	1.00	1.00	1.00	1.00
6	5	5	4	7	2	3	3	3	3	3	3	3	2	2	4	3	3	3	2	1	1	3	3	2	4	3	24	0	1.00	5.00	5.00	1.00
3	1	4	3	6	0	0	1	0	1	1	0	1	2	0	1	1	5	1	1	1	5	3	1	1	6	1	35	0	0.50	2.00	1.00	0.00
4	3	5	1	7	1	2	1	1	2	0	2	2	1	2	5	5	3	1	6	6	5	2	5	7	4	5	18	0	0.50	1.00	1.00	0.00
6	4	1	3	4	0	0	1	0	3	0	0	2	0	0	5	5	2	1	7	4	5	5	3	7	3	3	71	1	1.00	2.00	1.00	0.00
6	5	5	6	7	0	0	3	3	3	0	2	3	0	3	4	4	1	1	1	1	1	1	1	4	1	1	18	1	1.00	5.00	5.00	0.00
6	2	5	3	6	1	3	2	2	3	3	2	2	2	3	7	7	1	1	7	3	1	1	1	7	1	1	23	0	0.50	1.00	1.00	0.00
5	3	5	4	3	1	1	1	1	2	2	2	1	1	2	6	6	1	1	5	2	1	1	4	6	1	5	26	0	1.00	3.00	1.00	0.00
4	1	5	0	4	0	0	0	0	0	0	1	1	1	0	7	7	4	1	7	4	5	1	6	7	1	5	39	0	0.50	1.00	1.00	0.00
6	5	1	2	5	2	3	3	3	2	1	3	2	2	3	6	7	1	1	7	7	7	1	5	7	4	5	34	1	0.50	2.00	2.00	0.00
4	1	4	0	3	1	0	1	0	1	0	0	1	0	0	7	7	7	5	7	7	7	3	7	7	7	7	21	0	0.50	1.00	1.00	1.00
4	1	1	0	3	0	1	0	1	0	0	1	0	0	0	6	6	6	6	6	6	6	6	6	6	6	6	39	0	1.00	1.00	1.00	0.00
6	5	4	6	7	1	1	2	1	2	2	1	3	2	2	4	4	6	6	4	4	4	4	4	4	5	4	26	1	0.50	4.00	2.00	1.00
6	5	1	6	7	3	3	1	2	3	3	3	2	1	3	5	6	1	1	3	2	1	1	3	5	1	1	41	0	0.50	5.00	4.00	0.00
6	5	3	6	7	1	2	2	3	2	2	2	2	3	3	1	1	1	1	4	4	4	1	1	5	1	3	46	1	1.00	5.00	4.00	0.00
4	3	1	3	1	1	2	1	2	3	2	1	2	2	3	5	6	1	1	6	4	3	1	6	1	1	4	18	0	1.00	2.00	2.00	0.00
3	5	4	2	3	0	1	3	0	3	1	0	3	3	0	4	4	1	1	4	2	2	1	1	4	2	2	18	0	1.00	2.00	2.00	1.00
2	4	2	2	5	0	0	0	0	0	1	2	1	1	1	2	4	6	5	4	6	6	6	5	4	7	7	26	0	1.00	1.00	1.00	0.00
3	5	4	4	7	1	2	3	3	2	0	2	3	3	2	1	1	5	2	1	4	3	3	3	1	7	5	31	0	1.00	3.00	3.00	0.00
6	5	1	6	7	1	2	3	1	3	3	2	3	1	1	1	1	5	2	1	3	2	3	3	1	2	2	24	1	0.50	4.00	5.00	0.00
1	1	1	2	5	2	3	1	0	2	1	3	3	1	2	5	5	4	3	4	5	4	4	5	4	2	5	21	0	0.50	2.00	2.00	1.00
3	5	5	4	7	3	1	2	2	3	3	3	2	0	1	7	7	5	3	7	1	1	2	1	7	2	1	32	0	0.50	3.00	3.00	0.00
4	2	1	2	7	2	2	2	2	1	2	3	2	0	1	6	7	5	2	7	5	5	2	5	7	4	5	28	0	1.00	1.00	1.00	0.00
6	5	5	6	7	1	0	2	2	1	2	0	2	2	1	6	1	3	1	6	7	5	3	7	1	6	7	40	0	0.50	4.00	3.00	0.00
6	5	5	6	7	1	2	3	3	3	2	2	3	3	2	1	2	2	2	2	3	2	2	2	2	3	3	38	1	0.50	5.00	5.00	0.00
6	5	4	6	7	1	2	3	1	0	3	1	1	2	1	7	7	7	7	7	6	6	6	6	7	7	7	27	0	0.50	5.00	5.00	1.00
6	3	1	5	6	1	0	1	2	2	0	2	2	0	2	7	6	7	5	7	6	7	4	7	7	5	7	27	0	1.00	2.00	2.00	0.00
6	5	5	6	5	1	2	3	3	0	3	3	3	2	2	5	5	6	5	5	4	4	5	4	5	5	5	32	0	0.50	5.00	4.00	0.00
2	2	1	2	6	1	2	3	3	3	1	3	2	3	3	3	3	3	3	3	3	3	3	3	3	3	3	26	0	1.00	2.00	3.00	0.00
6	3	3	4	5	2	2	3	3	3	1	3	3	2	2	2	2	2	2	2	4	4	2	4	2	2	4	27	1	0.50	4.00	4.00	0.00
2	1	1	0	5	0	0	0	0	0	0	0	0	0	0	6	7	6	7	7	6	6	5	6	7	7	6	22	0	1.00	1.00	2.00	0.00
6	5	1	3	7	1	2	2	2	2	0	2	3	2	1	2	2	7	3	2	5	5	2	3	2	7	3	37	0	1.00	2.00	3.00	0.00
2	4	1	2	2	0	0	1	0	1	0	1	2	2	0	2	2	2	3	3	3	4	2	5	5	6	6	21	0	1.00	1.00	1.00	1.00
3	5	3	4	5	1	3	3	1	3	3	0	3	3	3	7	7	7	4	7	1	1	4	1	7	1	1	24	0	1.00	4.00	4.00	0.00
3	1	1	0	4	2	0	1	1	2	0	1	1	2	0	7	7	5	4	5	6	6	4	6	7	4	6	26	0	0.50	2.00	1.00	0.00
6	4	5	5	7	1	2	1	1	2	0	2	2	0	0	2	1	2	1	1	2	2	1	1	1	1	2	18	0	1.00	4.00	2.00	0.00
3	1	2	4	2	0	0	2	1	0	0	3	0	0	0	7	7	7	6	7	6	6	5	6	7	5	5	48	0	0.50	1.00	1.00	0.00
2	1	1	1	6	0	0	0	0	1	0	0	1	0	0	6	6	6	6	6	6	6	6	6	6	6	6	37	1	1.00	1.00	1.00	0.00
2	4	2	1	4	1	1	2	1	2	1	0	2	2	2	5	5	5	5	5	5	5	6	6	6	3	5	18	0	0.50	1.00	1.00	1.00
6	4	1	5	7	0	3	3	3	0	1	3	3	0	3	2	2	3	3	2	4	4	2	4	2	4	5	34	1	0.50	4.00	4.00	0.00
4	5	1	2	7	3	2	3	1	0	0	3	2	1	0	1	1	6	2	1	1	1	1	1	4	3	1	40	0	0.50	3.00	2.00	1.00
2	4	4	2	5	2	3	1	2	1	0	2	1	0	0	7	7	7	6	7	2	2	6	2	7	6	1	28	0	0.50	1.00	1.00	1.00
2	1	1	4	3	0	2	1	1	2	0	0	2	1	0	4	4	4	4	4	4	5	4	5	5	4	5	28	1	0.50	1.00	1.00	0.00
4	1	3	1	3	0	3	0	3	2	0	2	1	2	2	1	1	4	4	3	1	3	4	1	1	6	1	19	1	0.50	1.00	1.00	0.00
5	4	1	2	6	0	0	1	0	3	1	0	1	0	0	7	7	6	6	6	5	5	6	5	7	6	5	37	1	0.50	1.00	1.00	0.00
4	1	2	2	3	2	1	1	0	0	0	3	0	0	0	7	7	7	7	7	6	6	6	7	7	7	7	19	0	0.50	1.00	1.00	0.00
3	2	1	2	6	0	1	1	1	1	0	2	1	0	0	6	6	6	2	5	7	7	2	7	7	6	6	25	0	1.00	2.00	1.00	0.00
4	5	3	6	6	1	1	2	3	3	1	2	3	1	2	1	1	1	1	1	1	1	1	1	1	1	1	21	0	1.00	5.00	4.00	0.00
4	1	1	2	4	0	1	0	0	1	0	1	1	0	0	7	7	5	5	7	5	6	5	5	7	5	5	32	0	1.00	1.00	1.00	0.00
4	1	1	2	4	0	0	0	0	0	0	0	0	0	0	7	7	7	7	7	7	7	7	7	7	7	7	52	0	1.00	1.00	1.00	0.00
3	4	1	3	5	2	3	3	3	2	3	3	3	2	3	5	4	6	5	5	7	6	4	6	4	5	6	19	0	0.50	1.00	1.00	0.00
2	4	3	1	3	0	1	1	1	1	0	1	1	1	0	2	6	2	1	7	5	3	2	6	5	7	6	26	0	1.00	1.00	1.00	1.00
4	5	5	6	7	0	0	0	0	1	0	0	3	0	1	6	7	3	3	7	5	2	4	6	7	2	6	65	1	0.50	4.00	4.00	1.00
1	1	1	0	5	0	0	0	1	1	0	1	1	0	0	6	7	6	7	6	5	5	7	5	6	6	4	34	0	0.50	1.00	1.00	1.00
3	4	4	3	3	1	1	2	2	0	0	3	0	1	1	7	7	5	6	7	7	6	3	7	7	4	7	26	0	1.00	1.00	1.00	0.00
5	2	1	1	3	0	0	1	1	2	1	1	2	0	1	6	6	6	6	6	4	4	6	4	6	6	4	51	1	1.00	3.00	3.00	0.00
4	5	5	5	7	2	3	3	3	3	2	2	3	1	3	2	2	5	3	1	2	1	2	1	2	6	1	25	1	1.00	5.00	4.00	0.00
2	1	1	1	1	0	1	1	1	3	1	0	2	1	1	1	1	3	2	1	1	3	1	3	1	2	2	42	1	0.50	3.00	3.00	0.00
4	5	3	6	5	1	2	2	2	2	2	0	1	1	2	5	6	6	2	4	4	5	2	6	4	6	5	20	1	0.50	3.00	3.00	0.00
2	4	2	2	3	2	3	3	3	1	3	3	1	2	0	6	6	7	6	6	4	3	7	4	7	7	5	27	0	0.50	1.00	1.00	0.00
1	1	1	3	4	0	0	0	0	2	0	1	0	0	0	7	7	4	6	7	5	7	7	7	7	5	7	43	1	1.00	1.00	1.00	1.00
6	4	5	4	7	1	3	2	3	0	3	2	1	2	3	1	1	1	1	3	1	1	1	1	1	1	1	30	1	0.50	4.00	4.00	0.00
2	3	1	1	6	0	0	1	0	2	0	2	2	1	0	3	3	6	6	2	5	5	3	5	2	5	5	36	0	1.00	2.00	2.00	0.00
4	5	1	4	7	3	2	2	2	3	3	3	3	3	2	4	3	2	2	4	4	3	1	1	6	2	1	31	1	0.50	4.00	4.00	0.00
6	5	1	6	5	2	3	3	3	2	3	3	3	3	3	2	1	6	1	1	5	7	1	1	3	1	5	18	0	0.33	3.00	3.00	0.00
6	5	4	5	5	0	0	2	2	3	2	0	2	1	2	7	5	5	2	7	2	2	1	3	7	6	1	21	1	0.50	4.00	4.00	0.00
5	4	1	4	2	0	1	1	1	2	0	0	3	1	1	1	1	5	2	1	5	5	5	5	1	7	5	31	1	0.50	3.00	2.00	0.00
3	5	5	3	6	0	1	0	2	1	1	2	1	0	1	6	6	5	3	6	5	5	3	6	6	3	6	23	0	1.00	3.00	3.00	0.00
3	4	4	4	6	0	1	0	3	2	3	0	2	2	2	3	3	7	6	4	3	2	1	6	5	6	6	31	0	1.00	2.00	1.00	1.00
3	5	1	3	6	1	1	1	2	3	0	3	1	1	1	5	3	2	2	5	5	5	1	5	5	1	4	18	0	1.00	3.00	2.00	0.00
4	5	1	2	5	1	1	1	2	2	1	2	3	2	2	3	3	2	2	3	2	2	1	2	2	2	2	57	1	0.50	2.00	2.00	0.00
2	4	4	2	5	0	1	2	1	1	3	2	1	0	1	6	6	6	5	5	6	6	6	6	5	6	6	46	0	1.00	2.00	1.00	0.00
4	2	1	2	2	0	1	1	0	3	0	2	0	1	1	5	5	3	2	5	5	4	2	5	4	3	4	53	1	0.50	1.00	1.00	0.00
6	5	5	6	7	0	2	3	2	3	3	3	3	2	3	5	5	4	1	7	5	5	1	6	6	4	6	20	0	0.50	4.00	4.00	0.00
6	5	5	6	7	3	3	3	3	3	3	3	3	3	3	1	1	7	6	3	7	5	1	5	1	4	5	21	0	1.00	4.00	4.00	0.00
6	4	4	4	6	3	3	3	3	2	2	2	3	3	3	4	4	3	3	4	3	3	2	3	3	2	3	33	0	1.00	2.00	1.00	1.00
5	3	2	3	6	2	2	1	2	3	3	2	3	3	2	3	5	5	5	5	1	1	5	1	5	1	1	42	0	1.00	4.00	2.00	0.00
4	5	4	4	6	2	2	2	1	0	0	3	1	1	0	7	7	6	5	7	4	7	6	6	7	6	7	30	1	0.50	2.00	2.00	0.00
5	3	4	0	5	0	0	1	2	3	1	0	3	0	0	3	2	5	4	2	2	5	2	3	2	2	5	51	1	0.50	1.00	1.00	1.00
5	5	4	4	7	3	2	3	2	3	3	1	3	3	3	7	7	6	6	7	3	3	5	3	7	6	3	32	0	0.50	4.00	4.00	1.00
1	1	1	0	5	1	0	1	2	0	1	0	2	1	0	5	6	7	6	5	5	6	6	6	7	6	5	56	0	1.00	1.00	1.00	0.00
6	5	5	6	5	1	3	2	1	2	3	2	2	3	3	7	7	5	3	6	3	5	2	7	6	4	7	21	1	1.00	4.00	3.00	0.00
6	5	3	4	4	0	0	2	2	3	1	1	3	2	0	7	7	5	4	7	5	6	4	6	7	6	6	40	1	1.00	3.00	3.00	0.00
6	4	1	6	6	0	3	3	3	3	0	0	3	1	2	1	1	1	1	1	1	1	1	1	1	1	1	21	0	1.00	4.00	3.00	0.00
5	2	1	0	1	1	1	0	1	1	0	1	0	0	0	1	4	6	4	6	6	6	4	6	4	4	4	27	1	0.25	1.00	1.00	1.00
2	2	3	2	1	2	2	2	2	0	2	3	0	3	3	1	1	1	1	1	1	1	1	1	1	3	1	43	0	1.00	3.00	3.00	1.00
5	5	5	5	7	0	3	3	3	3	3	3	3	3	2	1	1	4	2	1	3	1	2	5	1	2	5	29	1	0.50	4.00	3.00	0.00
3	4	1	2	5	0	2	1	2	3	1	2	2	1	2	6	6	5	2	6	2	2	4	2	6	2	3	25	0	0.50	4.00	3.00	0.00
6	5	1	5	5	2	3	2	3	3	3	3	3	3	2	4	6	6	6	5	5	6	5	5	4	6	5	53	0	0.50	3.00	2.00	0.00
4	4	1	2	6	1	1	2	2	3	1	3	2	1	2	3	3	4	4	3	5	5	5	5	4	5	2	21	0	0.25	1.00	1.00	0.00
2	3	1	3	5	0	2	1	2	3	0	1	1	1	2	5	6	7	6	7	6	6	5	6	7	6	4	19	0	1.00	1.00	1.00	0.00
6	5	1	6	6	1	0	3	2	2	1	3	2	3	2	1	1	2	1	1	1	1	1	1	1	1	1	23	0	1.00	3.00	3.00	0.00
6	5	5	5	7	1	2	3	2	2	2	3	2	3	2	3	5	7	4	3	6	3	6	5	2	5	3	23	1	0.20	4.00	4.00	0.00
6	5	5	5	7	1	2	3	3	3	1	3	3	3	2	7	7	4	4	5	1	1	1	1	7	1	1	20	1	1.00	4.00	4.00	0.00
4	4	1	3	6	0	3	3	3	2	2	2	2	0	3	1	4	5	1	1	4	4	1	3	6	6	2	32	1	0.50	4.00	3.00	0.00
3	4	2	2	3	0	1	1	2	1	2	0	2	2	1	6	6	6	5	5	2	2	6	2	5	6	3	23	0	1.00	1.00	1.00	0.00
4	3	1	1	4	2	0	2	1	2	0	3	2	0	0	3	6	5	3	3	6	6	3	6	5	4	6	23	1	0.50	2.00	1.00	0.00
6	5	3	5	5	1	2	2	2	1	2	2	2	2	2	5	5	2	2	5	2	2	2	2	5	2	2	28	0	1.00	4.00	4.00	0.00
2	3	2	1	1	2	2	3	2	3	3	3	3	3	3	6	6	6	6	6	5	4	6	6	6	6	6	25	0	1.00	3.00	2.00	1.00
4	3	5	3	5	0	1	0	1	1	1	1	1	0	1	2	2	5	2	2	2	6	1	2	1	6	2	55	0	1.00	1.00	1.00	0.00
2	3	1	2	6	0	2	0	0	0	0	0	0	1	0	6	6	7	6	5	6	6	6	6	5	6	6	24	1	0.50	2.00	1.00	0.00
5	1	2	3	2	1	3	1	2	1	2	1	2	1	2	7	7	1	1	7	1	1	2	2	7	2	1	25	0	0.50	2.00	1.00	0.00
6	5	5	4	5	3	3	3	3	3	2	3	3	2	2	5	5	1	1	5	1	1	1	1	5	1	1	51	0	1.00	4.00	4.00	0.00
4	5	1	5	7	0	0	0	1	3	0	0	2	0	0	5	4	7	4	3	5	6	2	6	5	5	5	31	1	0.50	4.00	3.00	0.00
3	4	1	2	4	1	2	1	0	1	1	1	1	3	2	7	7	2	1	7	5	5	2	6	7	2	5	18	0	1.00	1.00	1.00	0.00
5	5	2	4	5	0	0	1	0	2	2	1	2	3	0	1	1	7	1	1	1	1	1	1	1	4	1	19	0	0.50	3.00	2.00	0.00
2	4	1	2	2	1	2	3	1	3	0	2	2	3	1	2	2	6	4	5	5	3	3	4	3	3	5	25	0	1.00	2.00	1.00	0.00
4	2	2	1	5	2	1	1	2	2	1	2	1	2	0	6	6	6	6	6	6	6	4	6	6	4	6	25	0	0.50	2.00	2.00	0.00
6	5	4	4	7	1	2	3	3	3	2	1	2	3	3	4	2	2	1	2	3	2	1	3	4	2	4	41	0	0.50	4.00	4.00	0.00
5	4	5	3	7	1	3	2	2	2	3	3	1	1	3	4	4	7	7	4	4	4	6	4	4	7	4	30	0	0.50	2.00	2.00	0.00
4	5	3	5	5	0	2	2	1	1	0	1	3	3	2	1	1	3	2	1	1	1	1	1	1	4	1	22	1	1.00	4.00	3.00	0.00
4	5	5	5	4	0	2	2	2	2	0	1	2	3	2	1	1	1	1	7	1	1	1	1	3	1	1	27	0	1.00	3.00	3.00	0.00
2	3	1	1	5	3	3	3	2	2	2	3	2	2	2	3	7	6	5	5	6	6	3	7	1	6	2	20	0	1.00	2.00	1.00	0.00
4	2	3	2	5	1	1	1	2	2	1	1	3	2	1	5	5	4	3	6	6	6	3	6	5	3	6	47	0	1.00	2.00	1.00	0.00
4	2	3	2	5	3	2	0	1	0	2	0	3	2	0	7	6	6	5	7	7	7	5	7	7	6	7	36	0	0.50	2.00	1.00	0.00
4	3	3	2	3	1	1	2	3	0	3	3	0	1	1	7	7	5	4	7	6	5	4	6	7	2	6	39	0	0.50	1.00	1.00	0.00
4	4	1	2	4	0	0	0	2	1	0	0	1	2	2	6	6	4	4	6	4	4	3	4	6	4	4	19	0	0.33	2.00	1.00	0.00
5	1	4	0	4	2	1	2	1	2	1	2	2	2	1	6	6	5	5	6	5	5	5	6	6	5	6	33	0	1.00	1.00	1.00	0.00
2	4	1	2	3	1	3	2	2	2	1	0	2	2	2	4	4	6	5	4	5	6	5	6	4	4	6	25	0	0.50	1.00	1.00	0.00
4	2	4	2	4	1	1	1	1	1	0	1	1	1	1	7	6	7	7	7	7	7	6	7	7	6	7	55	0	1.00	1.00	1.00	1.00
2	3	1	0	1	0	0	0	0	0	0	0	0	0	0	7	7	7	7	7	7	7	7	7	7	7	7	28	0	1.00	1.00	1.00	1.00
1	1	1	3	1	1	2	0	0	0	1	0	2	1	0	7	7	7	7	7	6	5	7	6	7	6	5	31	0	0.33	1.00	1.00	0.00
2	1	1	0	5	0	1	0	0	1	1	1	1	0	2	2	2	5	4	4	5	5	3	5	6	5	6	23	1	1.00	1.00	1.00	0.00
3	4	1	2	4	0	0	1	0	1	0	1	2	0	1	2	6	5	5	5	1	1	2	5	7	5	1	22	1	0.33	2.00	1.00	0.00
6	3	1	3	5	0	0	1	1	1	0	0	2	0	0	5	5	3	3	5	4	3	3	5	5	3	4	39	0	1.00	2.00	2.00	0.00
5	1	1	0	2	0	0	0	3	0	1	0	1	0	0	7	7	7	7	7	7	7	7	7	7	7	7	29	0	1.00	1.00	1.00	1.00
2	3	1	3	2	1	1	1	1	1	0	3	1	0	1	7	7	5	5	7	5	6	4	7	7	4	6	34	0	1.00	1.00	1.00	0.00
2	1	1	2	5	1	2	2	2	2	1	2	2	1	2	5	5	7	7	6	6	6	6	7	5	7	6	25	0	1.00	1.00	1.00	0.00
4	4	1	5	5	1	2	2	3	2	1	0	2	3	2	1	1	5	5	1	1	1	1	4	1	6	1	19	0	1.00	3.00	4.00	0.00
4	2	1	1	4	1	3	1	2	1	2	2	1	0	2	6	6	7	6	6	7	7	5	7	7	6	6	34	0	1.00	1.00	1.00	0.00
3	2	2	4	3	2	2	2	1	2	2	3	2	0	0	6	7	5	2	7	7	6	4	7	7	6	6	27	0	0.50	1.00	1.00	0.00
3	3	2	2	6	0	1	0	2	0	0	1	1	1	1	3	3	6	5	2	6	6	5	7	2	4	7	47	1	0.33	1.00	1.00	0.00
4	3	1	3	5	0	2	1	0	0	1	1	1	0	1	5	5	1	1	5	6	6	1	6	4	1	7	28	0	0.50	2.00	1.00	0.00
2	3	1	2	2	1	2	2	3	2	3	3	3	2	2	5	5	4	4	5	6	6	4	7	6	4	6	32	0	0.50	3.00	3.00	0.00
3	2	1	1	5	0	0	1	2	1	2	1	1	2	2	7	7	7	7	7	5	5	7	6	7	6	5	25	0	1.00	3.00	2.00	0.00
1	1	1	3	2	0	1	0	0	1	0	2	1	0	0	7	7	7	6	7	6	6	6	6	7	5	6	25	1	1.00	1.00	1.00	0.00
1	1	1	3	2	2	2	0	0	1	0	1	1	0	0	4	4	7	5	5	7	7	5	6	4	4	6	37	1	1.00	1.00	1.00	0.00
5	3	1	2	3	3	3	3	2	2	1	3	3	3	2	2	3	5	5	2	5	5	5	5	1	3	5	21	0	0.50	3.00	1.00	0.00
4	5	1	4	7	1	3	3	3	3	2	3	1	3	3	4	2	6	5	1	5	5	7	5	3	5	5	18	0	1.00	4.00	3.00	0.00
2	1	1	2	5	0	1	0	1	0	0	1	1	0	1	5	5	5	5	5	5	4	5	5	5	3	5	54	1	1.00	1.00	1.00	0.00
4	4	3	2	5	0	1	0	0	1	0	0	0	1	1	7	7	7	7	7	6	7	7	7	7	7	6	19	0	1.00	2.00	1.00	0.00
3	1	1	1	5	2	2	1	2	2	1	2	2	3	2	1	1	1	1	1	1	1	1	1	1	2	1	48	0	1.00	2.00	1.00	0.00
4	3	3	2	3	2	0	1	1	1	1	1	1	1	0	3	3	3	2	3	4	5	2	5	2	3	5	35	0	0.50	1.00	1.00	0.00
2	3	1	0	4	2	3	3	2	2	2	1	2	3	3	3	6	5	5	5	5	2	4	4	6	6	5	20	0	1.00	1.00	1.00	0.00
4	2	1	3	5	0	1	1	0	1	0	2	1	0	1	6	6	1	1	6	5	4	5	5	7	1	3	40	1	0.50	2.00	1.00	0.00
3	1	1	2	5	0	0	0	0	2	1	2	0	0	0	6	7	7	7	7	6	6	6	6	7	5	6	63	1	0.50	1.00	1.00	0.00
1	1	1	2	4	1	1	2	0	1	0	1	0	0	0	6	6	6	6	7	6	6	6	6	7	6	6	20	0	1.00	1.00	1.00	#NULL!
2	2	1	2	5	0	3	1	2	3	0	2	2	0	2	6	5	4	4	4	4	5	3	6	5	4	4	27	1	0.50	2.00	1.00	0.00
3	4	1	2	3	1	2	2	2	2	0	1	3	3	2	1	1	3	3	1	3	1	1	1	1	4	1	33	0	0.50	3.00	3.00	0.00
3	4	2	2	5	2	3	2	2	1	1	2	1	2	3	6	7	5	4	7	5	5	4	7	6	6	5	20	1	1.00	3.00	3.00	0.00
3	1	1	2	5	0	1	0	1	2	0	1	2	1	1	5	5	4	5	3	5	6	3	6	6	3	4	52	0	0.33	1.00	1.00	0.00
6	5	5	4	6	2	1	1	1	3	2	1	3	3	1	1	1	4	1	1	1	1	1	1	1	1	1	42	1	0.50	3.00	3.00	0.00
4	5	1	3	6	1	2	3	2	3	2	2	3	3	2	1	1	2	1	1	1	1	1	1	1	1	1	30	1	0.50	3.00	3.00	0.00
4	5	5	3	6	1	2	1	2	3	1	0	2	1	3	5	3	4	2	5	4	4	2	3	5	3	3	44	1	1.00	3.00	3.00	0.00
2	1	1	1	5	3	3	3	3	0	3	2	0	3	0	6	6	6	6	6	6	6	3	6	5	6	6	31	0	0.50	1.00	1.00	0.00
5	2	1	2	6	2	2	1	0	2	0	2	2	0	1	7	7	4	4	6	5	7	5	7	7	4	7	28	0	1.00	2.00	2.00	0.00
4	5	1	3	5	0	1	1	0	2	0	0	2	0	0	3	1	2	2	1	1	5	3	1	5	3	2	38	1	1.00	3.00	3.00	0.00
5	3	2	4	4	0	0	3	0	1	0	0	2	3	1	6	6	3	3	5	1	1	2	2	5	3	3	22	0	1.00	4.00	3.00	1.00
2	2	2	3	5	0	1	1	0	2	3	3	1	0	0	7	7	5	4	7	6	7	1	6	7	1	6	27	0	1.00	1.00	1.00	1.00
2	1	1	3	3	0	1	0	1	1	0	2	2	1	1	5	5	6	5	5	5	5	5	6	5	4	5	59	0	0.50	2.00	2.00	0.00
5	1	2	1	2	0	2	0	2	1	1	0	2	0	2	5	6	3	3	3	3	5	3	6	6	3	6	61	0	1.00	1.00	1.00	0.00
4	4	1	4	6	2	2	3	2	3	2	3	3	3	1	5	4	3	2	5	5	4	1	4	5	3	5	18	0	1.00	4.00	4.00	1.00
3	2	2	3	5	1	0	1	1	1	1	1	1	3	0	7	7	6	1	7	7	7	1	7	7	1	7	56	0	0.50	1.00	1.00	0.00
3	1	1	3	2	0	1	1	0	0	0	0	1	1	2	5	6	6	4	4	5	6	3	6	4	3	5	26	1	1.00	1.00	1.00	1.00
5	4	1	3	5	2	2	3	1	2	2	3	2	1	1	5	5	3	5	5	3	3	5	4	2	3	3	31	0	0.25	1.00	1.00	0.00
2	3	1	3	5	2	2	1	2	1	3	1	2	2	2	5	4	5	4	4	5	5	3	3	4	5	5	27	1	0.50	2.00	1.00	0.00
1	1	1	0	4	0	2	1	1	1	0	1	2	2	1	6	7	7	6	6	6	7	6	6	7	6	7	20	1	0.50	1.00	1.00	0.00
2	1	1	2	4	0	1	1	1	1	0	0	1	0	1	6	6	6	4	5	3	3	3	5	5	4	6	29	1	0.50	2.00	1.00	0.00
3	1	3	1	5	1	1	1	2	1	0	1	1	1	1	5	5	3	2	5	5	5	2	5	6	4	5	22	0	0.50	1.00	1.00	0.00
5	1	3	1	4	1	1	2	3	1	1	3	2	2	2	6	6	7	7	7	7	6	6	6	7	7	7	21	0	1.00	1.00	1.00	1.00
1	1	1	2	1	0	1	3	3	2	1	2	3	1	2	3	3	4	2	4	5	6	4	7	3	4	7	44	0	0.50	2.00	1.00	0.00
2	3	1	1	2	1	1	2	2	1	2	0	2	1	2	3	5	2	6	6	6	6	2	6	6	2	6	30	0	0.50	3.00	2.00	0.00
3	1	1	3	3	0	0	1	1	2	2	2	2	2	1	7	7	3	2	7	3	3	2	2	7	5	2	27	0	0.50	1.00	1.00	0.00
3	1	1	3	3	1	2	0	1	1	0	1	1	0	1	6	6	4	3	6	5	4	2	4	7	3	4	41	0	0.50	1.00	1.00	0.00
5	1	1	2	3	0	0	0	0	0	1	0	0	1	0	5	5	4	4	5	6	6	4	6	5	4	5	29	0	0.50	1.00	1.00	0.00
2	2	3	2	5	1	1	1	2	2	1	0	2	0	1	7	7	7	7	7	7	7	7	7	7	7	7	25	0	1.00	1.00	1.00	0.00
4	3	1	2	5	1	2	1	2	1	1	2	1	1	1	5	5	5	4	5	7	6	2	6	5	3	5	25	0	1.00	1.00	1.00	0.00
4	5	3	4	6	0	1	1	1	3	2	0	2	0	1	6	6	6	4	3	4	4	2	5	6	4	3	26	0	0.33	4.00	3.00	0.00
4	3	5	4	6	1	3	1	2	2	0	0	1	3	2	6	6	6	5	6	5	5	3	6	5	4	5	24	1	0.50	2.00	2.00	1.00
3	3	1	2	5	2	2	2	2	1	2	2	1	2	3	6	2	2	1	6	3	3	2	2	6	4	3	29	1	1.00	3.00	3.00	0.00
5	3	4	2	5	0	1	0	1	1	1	2	1	0	2	6	7	7	6	7	5	5	6	6	7	7	5	22	0	0.50	1.00	1.00	0.00
5	3	4	2	5	1	1	0	1	1	1	0	1	1	1	6	7	5	5	7	5	6	5	6	7	5	5	26	0	0.50	1.00	1.00	0.00
4	4	3	3	5	0	3	3	2	3	3	2	2	2	3	6	6	5	2	6	6	6	5	6	5	3	5	48	1	1.00	3.00	3.00	0.00
1	1	1	0	3	1	1	2	1	2	1	2	2	0	1	3	5	1	1	4	6	6	1	6	2	1	6	20	0	1.00	2.00	2.00	1.00
2	1	1	3	2	1	1	1	0	2	0	0	2	1	0	6	6	6	6	6	5	6	6	6	6	7	6	26	1	1.00	1.00	1.00	0.00
2	1	1	3	2	0	0	0	0	1	0	0	0	0	0	7	7	7	7	7	7	7	7	7	7	7	7	42	0	0.50	1.00	1.00	0.00
4	4	5	3	6	2	2	2	2	2	2	3	2	3	3	4	4	5	3	3	3	3	2	3	3	5	2	19	0	0.50	3.00	3.00	0.00
3	3	1	2	5	1	2	0	0	1	0	2	1	0	2	6	6	3	5	7	6	6	3	5	7	2	6	35	0	0.50	1.00	1.00	0.00
3	3	2	2	5	2	2	1	1	1	3	3	1	1	2	5	5	6	5	7	5	4	6	7	6	5	6	24	0	0.50	1.00	1.00	0.00
1	1	1	0	4	0	1	0	0	0	1	1	1	0	1	7	7	5	6	7	6	6	5	7	7	7	7	29	0	1.00	1.00	1.00	0.00
1	1	1	0	4	3	3	3	2	2	1	3	2	0	1	4	5	5	4	5	3	2	3	4	2	3	4	48	1	1.00	1.00	1.00	0.00
1	1	1	0	4	0	0	0	0	0	0	0	0	0	0	7	7	7	7	7	7	7	7	7	7	7	7	28	0	1.00	1.00	1.00	1.00
2	2	1	1	5	0	3	0	2	1	3	2	2	1	2	4	4	4	4	4	4	4	4	6	4	5	5	24	1	0.50	1.00	1.00	1.00
5	1	2	1	3	1	2	3	2	2	0	2	2	2	0	6	5	6	5	5	5	4	6	6	5	3	6	26	0	1.00	1.00	1.00	1.00
2	1	1	2	1	2	2	0	1	1	1	1	1	2	2	3	3	4	4	3	5	5	4	5	3	4	5	24	1	1.00	2.00	1.00	0.00
3	3	2	0	3	1	1	2	1	2	2	1	2	1	2	5	4	5	4	5	5	6	4	5	6	5	6	25	1	1.00	2.00	1.00	0.00
2	2	1	2	5	2	3	3	3	2	0	3	3	3	3	4	1	1	1	1	4	1	1	1	1	1	1	48	0	1.00	2.00	2.00	0.00
2	3	1	0	2	1	2	0	1	1	1	1	1	1	1	4	4	5	3	3	5	5	4	5	3	5	5	23	1	1.00	1.00	1.00	0.00
2	3	1	0	2	1	0	1	1	2	2	2	2	2	2	2	2	3	3	2	4	4	4	4	1	1	3	24	0	0.50	1.00	1.00	0.00
3	2	1	2	3	0	1	1	1	1	2	2	1	2	2	5	5	5	4	4	5	5	3	4	4	3	4	61	0	1.00	2.00	3.00	0.00
2	3	4	2	4	0	0	0	0	0	0	0	0	0	0	5	5	6	6	6	4	5	6	5	5	6	5	26	1	1.00	1.00	1.00	1.00
2	1	1	2	2	0	0	1	0	2	0	0	2	1	1	2	2	5	5	2	5	5	3	5	2	3	5	20	1	0.50	2.00	1.00	0.00
2	3	2	2	5	0	1	1	0	2	0	2	2	1	1	7	7	2	1	7	3	6	1	1	7	3	3	26	0	0.33	2.00	1.00	0.00
4	3	3	4	4	0	1	1	0	1	3	1	1	2	0	3	3	5	4	1	5	1	4	3	1	4	3	23	1	1.00	2.00	2.00	0.00
1	1	1	1	4	1	1	1	1	2	0	2	1	1	0	7	7	7	7	7	6	7	6	6	7	5	5	36	0	0.50	1.00	1.00	0.00
2	3	2	2	2	0	1	1	0	1	0	0	1	2	0	6	6	7	6	6	5	6	6	6	5	6	2	24	0	1.00	1.00	1.00	0.00
2	3	1	2	2	1	1	1	1	1	1	1	1	0	1	7	7	3	2	7	4	4	1	3	7	4	3	44	0	1.00	1.00	1.00	0.00
2	3	1	2	2	0	0	1	0	1	2	2	1	1	0	3	3	5	3	3	3	3	3	4	6	1	3	49	0	1.00	1.00	1.00	0.00
2	3	1	2	2	1	2	2	0	1	3	1	1	2	0	4	7	6	6	7	6	5	5	7	1	6	6	19	0	1.00	1.00	1.00	0.00
2	3	1	2	2	0	1	1	3	2	2	1	2	1	2	7	6	7	6	6	6	6	5	6	6	6	7	25	0	1.00	1.00	1.00	0.00
2	2	1	1	1	1	3	2	0	2	2	0	3	1	3	4	4	5	6	4	4	4	5	4	4	5	4	18	1	1.00	2.00	1.00	1.00
2	1	1	2	4	0	0	0	0	0	1	2	1	0	1	7	7	6	5	7	6	6	5	6	7	6	6	33	1	0.50	1.00	1.00	1.00
2	2	1	2	1	1	0	0	0	1	0	1	1	0	0	5	5	5	6	5	6	6	6	6	1	4	5	30	1	1.00	2.00	1.00	1.00
3	1	2	0	4	2	2	0	1	0	0	0	0	0	3	7	7	7	7	7	7	7	7	7	7	7	7	24	1	0.50	1.00	1.00	0.00
3	1	2	0	4	0	2	0	2	0	0	2	1	0	2	3	3	2	1	3	1	1	2	1	2	1	1	44	0	1.00	1.00	1.00	0.00
1	1	1	0	1	0	1	1	2	2	1	1	1	1	2	6	6	5	5	6	5	6	5	6	5	4	6	27	1	0.50	2.00	1.00	0.00
1	1	1	0	1	0	0	0	1	3	0	0	0	0	1	6	5	6	6	5	4	5	5	5	7	5	3	62	1	1.00	2.00	1.00	#NULL!
1	1	1	0	1	1	2	1	1	3	0	0	2	1	0	5	5	5	5	5	4	4	6	5	6	6	4	37	0	0.50	2.00	1.00	1.00
1	1	1	0	2	0	2	1	1	1	0	0	0	1	1	1	1	6	5	1	5	6	6	7	1	5	6	25	1	0.50	2.00	1.00	0.00
1	1	1	0	2	2	2	2	2	0	0	0	1	1	2	7	7	6	6	7	5	7	7	7	7	5	6	27	1	0.50	2.00	1.00	0.00
2	1	2	0	4	1	1	0	0	1	1	1	1	1	0	4	4	7	6	4	5	5	5	5	4	6	4	21	0	0.50	1.00	1.00	1.00
2	1	1	0	4	1	0	0	2	1	0	2	1	0	1	5	6	6	6	6	6	6	6	6	6	6	6	54	0	1.00	1.00	1.00	0.00
2	1	2	2	4	1	1	0	1	1	1	3	3	2	2	6	6	5	4	5	4	5	4	4	5	6	2	41	1	0.50	2.00	1.00	0.00
4	3	2	4	5	0	1	2	1	2	3	1	2	3	0	2	3	1	1	5	5	3	1	3	5	1	5	29	1	0.50	3.00	3.00	0.00
2	3	2	1	2	1	1	0	1	0	0	1	0	1	1	6	7	5	5	7	5	5	6	6	7	7	6	30	0	1.00	1.00	1.00	0.00
2	3	2	1	2	0	0	0	0	0	0	1	0	0	0	7	7	7	7	7	6	6	7	6	7	7	6	52	0	1.00	1.00	1.00	0.00
2	1	1	2	3	0	2	0	2	0	0	1	1	0	2	5	5	4	4	5	5	5	4	5	4	5	5	28	1	1.00	2.00	1.00	0.00
2	1	1	2	3	0	0	0	0	0	0	0	1	0	0	6	6	6	6	6	6	6	6	6	6	6	6	60	0	0.50	2.00	1.00	0.00
4	4	1	3	4	0	0	0	0	3	0	0	3	0	0	2	2	4	3	2	3	4	3	4	2	6	1	20	0	1.00	3.00	3.00	1.00
1	1	1	2	3	1	1	1	1	1	2	2	2	2	1	4	3	5	3	3	4	4	5	5	6	5	5	41	1	1.00	1.00	1.00	0.00
1	1	2	2	3	0	2	2	2	1	2	0	2	0	2	6	5	7	6	6	5	5	7	6	5	7	5	21	1	0.50	1.00	1.00	0.00
2	3	1	2	4	0	1	0	1	1	0	3	2	1	0	4	6	5	4	5	5	4	5	2	5	4	4	48	1	1.00	1.00	1.00	0.00
2	3	1	2	4	0	1	3	1	2	2	0	1	1	1	7	7	5	4	6	6	6	2	7	6	4	5	27	1	1.00	1.00	1.00	#NULL!
3	3	2	3	3	0	0	1	1	0	0	0	1	2	1	2	2	5	4	1	5	1	5	1	1	4	3	30	0	1.00	1.00	1.00	0.00
3	1	1	0	1	0	1	0	1	0	0	3	1	0	0	7	7	7	7	7	7	7	7	7	7	7	7	35	0	0.50	1.00	1.00	1.00
2	1	3	2	4	0	1	1	1	2	0	2	3	1	0	2	2	1	1	1	3	1	1	1	1	1	2	39	1	1.00	1.00	1.00	0.00
2	1	2	2	2	3	3	3	3	3	2	3	2	1	1	6	6	7	5	6	7	7	5	7	6	4	7	35	0	0.50	2.00	2.00	0.00
2	1	1	2	2	0	2	2	2	2	2	1	2	0	2	7	7	7	7	7	7	7	7	7	7	7	7	59	0	1.00	2.00	1.00	0.00
2	1	1	2	2	2	0	0	0	1	1	0	2	1	0	3	4	5	2	3	2	3	2	3	2	2	3	65	1	1.00	2.00	1.00	0.00
2	1	1	2	2	0	0	0	0	1	0	2	1	0	1	6	6	6	6	6	5	5	6	5	6	6	5	48	1	0.50	2.00	1.00	0.00
2	1	1	2	4	0	1	0	0	1	0	0	1	1	0	2	3	3	2	2	3	3	1	5	2	1	5	44	0	1.00	1.00	1.00	0.00
2	1	1	2	4	0	1	0	0	0	0	1	0	0	1	7	7	5	6	7	6	7	4	6	7	4	7	36	0	0.50	1.00	1.00	0.00
2	1	1	2	4	1	2	2	2	2	1	3	1	0	2	6	7	7	6	7	3	2	4	3	7	4	3	40	0	0.50	1.00	1.00	0.00
2	1	1	1	1	1	1	0	1	1	1	0	1	0	1	6	7	5	6	7	4	5	5	6	7	6	5	21	1	1.00	2.00	1.00	1.00
5	2	2	1	4	0	1	1	1	0	2	1	1	1	1	7	7	7	5	7	7	7	3	7	7	7	7	25	1	1.00	1.00	1.00	0.00
2	3	4	1	3	0	1	0	0	0	0	1	0	0	0	6	6	6	6	6	6	6	6	6	6	5	6	34	0	0.50	1.00	1.00	0.00
2	2	1	0	2	1	2	1	2	2	2	2	3	1	0	2	3	5	3	1	5	5	5	5	1	5	5	28	1	1.00	2.00	1.00	0.00
2	3	1	3	3	2	2	3	3	2	1	1	3	3	3	2	4	4	2	1	4	4	2	5	1	5	2	21	0	1.00	2.00	2.00	0.00
1	1	1	2	3	0	0	0	0	0	0	1	0	0	0	7	7	7	7	7	7	7	7	7	7	7	7	29	0	1.00	1.00	1.00	0.00
1	1	1	2	3	0	0	0	1	0	1	0	0	0	1	6	6	6	5	5	5	4	6	6	7	6	5	41	1	0.50	1.00	1.00	#NULL!
3	4	1	2	4	2	2	1	1	2	0	1	3	2	3	3	3	6	5	3	6	5	4	3	5	6	5	18	0	1.00	2.00	2.00	0.00
3	1	1	2	4	0	0	0	0	1	0	0	1	2	1	5	5	6	4	5	5	5	3	6	6	5	5	26	1	0.33	1.00	1.00	0.00
3	2	1	1	2	1	1	2	1	2	0	2	2	2	1	5	5	5	5	6	5	5	3	6	6	2	3	23	0	1.00	2.00	1.00	0.00
3	3	1	1	5	1	1	2	2	3	1	3	2	2	2	4	5	6	6	4	5	5	5	6	4	5	5	21	0	0.50	2.00	2.00	0.00
1	1	1	2	1	0	1	0	0	1	0	1	1	0	0	3	3	6	6	3	4	6	6	6	2	6	6	32	0	0.50	1.00	1.00	0.00
2	1	4	0	4	0	1	0	0	0	1	3	0	0	2	7	7	5	3	7	5	5	3	5	7	7	6	23	0	0.50	1.00	1.00	0.00
2	1	2	0	4	1	1	0	1	1	0	1	1	0	0	6	6	7	6	6	5	6	7	6	6	7	6	23	0	1.00	1.00	1.00	1.00
2	1	1	0	4	2	3	2	3	2	3	0	2	3	3	2	2	1	3	2	2	1	2	2	3	1	3	34	0	1.00	1.00	1.00	0.00
2	1	1	0	4	0	1	1	1	1	1	0	1	2	1	7	7	6	5	7	6	3	5	4	7	6	4	27	0	1.00	1.00	1.00	0.00
2	1	1	0	4	0	0	0	0	1	0	1	1	0	0	7	7	7	7	7	7	7	7	7	7	7	7	43	1	1.00	1.00	1.00	0.00
1	1	1	1	3	3	2	3	3	2	3	3	3	3	3	4	5	7	5	7	6	6	4	6	7	7	6	27	0	0.33	2.00	1.00	1.00
5	2	2	2	4	2	2	1	3	2	2	1	3	0	3	5	6	7	5	6	5	7	5	6	7	6	5	31	1	1.00	1.00	1.00	#NULL!
5	2	2	2	4	1	1	2	3	1	2	0	2	1	2	7	7	6	6	7	7	7	6	7	7	6	7	31	0	0.50	1.00	1.00	0.00
2	2	1	0	4	0	2	0	0	2	0	0	1	1	0	7	7	6	6	7	6	2	6	6	7	6	7	19	1	0.50	1.00	1.00	1.00
2	1	1	2	4	0	1	0	0	1	1	1	1	0	0	5	6	5	5	6	4	4	4	4	6	4	4	43	0	1.00	1.00	1.00	1.00
3	2	4	3	4	1	1	2	1	3	2	2	2	2	3	6	6	4	4	7	4	5	4	5	4	4	5	30	0	1.00	1.00	1.00	1.00
1	1	1	0	1	1	2	0	1	1	0	0	1	0	1	7	7	7	6	7	7	7	6	6	7	7	7	28	0	1.00	2.00	1.00	0.00
1	1	1	0	1	0	1	1	0	2	2	2	2	2	2	6	6	6	6	6	4	5	6	5	6	6	5	22	0	0.50	2.00	1.00	0.00
1	1	1	0	1	2	2	2	2	1	2	2	1	2	2	4	4	4	4	4	4	4	4	4	4	4	4	32	0	1.00	2.00	1.00	0.00
1	1	1	0	1	1	3	1	1	2	0	1	2	1	1	7	7	7	7	7	5	7	7	5	7	7	5	24	1	0.50	2.00	1.00	0.00
3	1	1	1	4	1	2	1	1	1	1	1	1	2	2	3	3	6	5	3	6	6	5	7	3	6	7	33	1	1.00	1.00	1.00	0.00
3	1	2	1	1	0	1	0	1	1	0	1	0	0	1	6	6	6	5	6	6	6	5	6	6	6	6	44	0	1.00	1.00	1.00	0.00
4	4	1	4	5	3	3	3	3	3	3	2	3	2	3	2	6	3	1	6	6	6	1	5	7	1	5	37	0	1.00	3.00	3.00	0.00
4	4	4	4	5	2	2	2	3	3	2	2	2	2	1	6	6	6	6	5	4	5	6	6	6	6	6	57	0	0.50	3.00	3.00	0.00
3	1	2	2	3	0	0	1	1	1	0	1	1	0	0	6	6	5	5	6	5	5	5	6	6	5	6	49	0	1.00	1.00	1.00	0.00
1	1	1	2	2	0	2	1	2	1	2	1	2	0	1	6	6	6	5	6	5	4	3	5	6	5	5	22	1	0.50	1.00	1.00	0.00
1	1	1	2	2	0	1	0	1	1	1	1	1	0	0	6	6	5	5	6	4	4	4	5	6	5	5	19	0	1.00	1.00	1.00	0.00
3	3	1	3	5	2	3	2	2	2	2	2	2	3	2	4	4	5	4	4	5	4	4	5	4	5	5	19	0	1.00	2.00	1.00	0.00
1	1	1	2	1	0	1	0	0	1	1	2	1	0	2	7	7	7	6	7	6	6	5	6	7	6	5	24	0	1.00	1.00	1.00	0.00
1	1	1	2	1	0	3	1	0	1	0	1	0	0	1	7	7	7	6	7	6	6	6	6	7	6	6	29	0	1.00	1.00	1.00	0.00
1	1	1	2	1	0	1	0	2	1	0	2	1	0	0	7	5	6	6	5	5	2	6	5	6	6	6	35	0	1.00	1.00	1.00	#NULL!
1	1	1	2	1	0	1	1	0	1	0	2	1	0	1	7	7	7	7	7	7	7	6	7	7	7	7	30	0	0.50	1.00	1.00	0.00
1	1	1	2	1	1	1	0	0	0	0	0	1	1	0	6	6	6	5	6	6	7	4	6	6	6	6	24	1	0.50	1.00	1.00	0.00
1	1	1	2	1	0	2	1	0	0	0	2	1	0	0	7	7	7	7	7	6	6	7	7	7	7	7	25	0	1.00	1.00	1.00	0.00
1	1	1	2	1	0	1	0	2	1	0	0	0	0	0	7	7	7	7	7	6	6	6	6	7	6	6	25	0	1.00	1.00	1.00	1.00
1	1	1	2	1	0	0	0	0	0	0	0	0	0	0	7	7	7	7	7	4	4	6	4	7	7	4	39	1	1.00	1.00	1.00	1.00
1	1	1	2	1	1	1	0	0	0	1	1	0	0	0	7	7	7	7	7	5	5	5	5	7	7	5	31	0	0.50	1.00	1.00	0.00
1	1	1	2	1	0	1	1	0	1	0	0	1	0	0	7	4	6	4	6	4	5	4	4	6	4	4	33	1	0.33	1.00	1.00	1.00
1	1	1	2	1	0	1	0	0	0	0	0	0	0	1	7	7	7	7	7	7	7	7	7	7	7	7	44	0	0.50	1.00	1.00	0.00
1	1	1	2	1	0	1	0	1	1	0	2	1	0	0	5	6	6	6	6	6	6	6	6	6	6	6	57	0	1.00	1.00	1.00	0.00
1	1	1	2	1	0	0	0	2	1	0	1	1	0	0	2	2	1	1	2	2	3	1	2	1	1	3	20	0	1.00	1.00	1.00	1.00
1	1	1	2	1	0	0	0	0	1	0	0	0	0	0	7	7	5	6	7	5	6	4	5	7	6	3	57	1	1.00	1.00	1.00	0.00
1	1	1	2	1	0	1	1	1	2	0	2	2	1	1	4	6	6	6	5	5	5	4	5	6	5	3	76	1	0.50	1.00	1.00	1.00
1	1	1	2	1	0	0	0	0	1	0	0	0	0	1	6	6	6	6	6	6	6	6	6	6	6	6	23	0	0.50	1.00	1.00	0.00
1	1	1	2	1	0	0	0	0	3	0	1	1	0	0	6	7	5	5	7	4	4	4	4	7	5	5	19	0	1.00	1.00	1.00	0.00
1	1	1	2	1	0	1	0	1	0	1	2	0	0	1	5	5	7	7	5	6	5	5	6	5	6	6	25	1	0.33	1.00	1.00	0.00
1	1	1	2	1	0	0	0	0	1	0	1	0	1	0	7	7	6	6	7	6	6	6	6	7	6	6	37	0	0.50	1.00	1.00	1.00
1	1	1	2	1	0	0	0	0	0	0	0	0	0	0	7	7	6	6	7	6	6	6	6	7	6	6	76	1	0.50	1.00	1.00	0.00
1	1	1	2	1	0	2	0	1	1	0	0	0	0	0	7	7	6	6	7	6	7	5	7	7	7	7	20	1	0.50	1.00	1.00	0.00
1	1	1	2	1	0	1	0	0	0	2	2	0	0	0	7	7	6	5	7	6	6	5	6	7	6	6	34	0	0.50	1.00	1.00	0.00
1	1	1	2	1	2	1	0	1	1	1	1	1	0	2	6	6	6	5	6	5	5	4	5	6	5	5	19	0	1.00	1.00	1.00	0.00
1	1	1	2	1	1	2	0	1	1	0	1	1	1	1	5	5	4	4	4	5	6	4	5	4	4	5	53	1	1.00	1.00	1.00	0.00
1	1	1	2	1	0	1	1	0	1	0	0	2	0	2	6	6	4	4	6	5	5	3	5	6	4	5	25	0	0.50	1.00	1.00	0.00
3	1	1	2	2	0	1	1	1	1	0	0	1	1	2	6	6	4	3	6	5	4	2	5	6	1	2	43	1	1.00	1.00	1.00	0.00
2	3	1	2	4	1	1	1	2	2	0	0	1	1	1	3	1	2	2	2	3	5	3	4	3	2	5	22	1	0.50	1.00	1.00	1.00
2	2	1	2	1	0	0	0	0	0	1	2	0	0	0	5	5	7	6	5	7	7	7	7	5	6	7	28	0	1.00	1.00	1.00	0.00
2	2	1	2	1	0	1	1	1	1	1	2	1	0	0	7	7	4	3	7	6	7	2	7	7	3	5	33	0	1.00	1.00	1.00	0.00
2	2	1	2	1	1	2	2	2	2	2	1	1	2	2	6	6	3	3	6	6	6	1	7	7	1	6	18	0	1.00	1.00	1.00	0.00
2	2	1	2	1	0	1	1	2	1	0	2	1	1	2	6	6	4	4	6	5	6	4	5	6	5	5	31	0	0.50	1.00	1.00	0.00
2	2	2	2	1	0	1	2	2	1	1	0	1	1	1	2	5	6	6	2	5	4	4	5	7	7	7	29	0	0.50	1.00	1.00	1.00
2	2	1	2	1	0	1	0	0	1	0	2	1	0	1	7	7	6	4	5	5	4	5	6	7	6	6	34	0	1.00	1.00	1.00	0.00
2	2	2	2	4	2	3	2	3	2	3	1	3	0	0	1	2	4	1	2	4	5	1	3	1	1	3	60	0	0.50	2.00	2.00	0.00
2	2	1	3	2	2	2	2	1	2	0	0	3	1	2	6	7	5	5	7	5	4	4	4	6	5	4	30	0	0.50	1.00	1.00	1.00
3	2	1	1	3	1	2	2	0	3	0	1	3	1	1	6	6	4	4	5	6	6	4	6	6	6	6	23	1	0.50	2.00	1.00	0.00
3	1	1	2	2	2	2	3	3	1	3	3	2	1	2	7	7	5	3	7	5	5	6	7	7	6	7	32	1	0.50	1.00	1.00	0.00
3	1	1	2	2	0	1	1	1	1	0	2	2	2	1	4	4	2	2	4	4	5	2	5	4	3	4	53	0	0.50	1.00	1.00	0.00
3	1	2	2	2	0	0	0	0	0	1	1	1	1	0	2	5	5	3	3	5	3	2	5	3	5	5	19	0	0.50	1.00	1.00	0.00
3	1	1	2	2	0	0	0	0	1	0	0	1	0	0	5	6	1	1	7	7	7	1	7	5	1	6	36	0	0.50	1.00	1.00	0.00
3	1	3	2	2	1	1	0	1	0	0	2	2	1	0	7	7	7	7	7	7	6	7	7	7	7	7	21	0	1.00	1.00	1.00	0.00
2	1	1	1	2	0	2	2	3	2	2	2	1	2	3	7	7	6	6	7	3	6	3	3	7	3	3	23	1	1.00	2.00	1.00	0.00
2	3	1	2	2	0	0	0	0	1	0	2	1	1	0	3	3	5	3	2	6	5	2	6	3	3	5	23	0	0.50	1.00	1.00	0.00
3	3	2	2	4	1	2	2	2	2	2	2	2	2	2	6	6	5	5	6	4	6	4	5	6	6	5	28	1	0.50	3.00	2.00	0.00
3	1	1	0	3	0	0	1	0	1	0	0	0	2	0	5	5	7	7	6	6	7	5	6	2	7	6	27	1	0.50	1.00	1.00	0.00
3	1	1	0	3	0	2	0	1	1	0	1	1	0	1	5	6	6	6	5	5	6	5	5	6	6	4	23	1	1.00	1.00	1.00	0.00
2	1	1	0	2	0	0	0	1	1	0	2	1	1	0	2	1	4	4	4	4	1	3	3	4	5	4	38	1	1.00	2.00	1.00	0.00
2	3	1	2	2	1	3	3	1	1	2	3	2	1	2	6	6	5	3	2	1	2	3	3	6	4	4	27	1	0.50	2.00	1.00	0.00
2	1	1	1	4	0	1	0	0	3	0	0	1	0	0	7	7	6	6	7	7	7	4	7	7	5	7	30	0	0.50	1.00	1.00	0.00
2	1	1	1	4	0	0	0	0	1	0	2	1	0	1	5	5	6	5	5	6	6	6	6	6	6	6	56	0	1.00	1.00	1.00	0.00
2	1	1	1	4	0	1	0	1	2	0	0	2	2	1	6	6	5	4	6	4	4	2	4	6	6	5	26	1	0.50	1.00	1.00	0.00
1	1	1	1	1	1	2	3	2	2	2	1	1	3	1	5	5	5	5	3	4	5	4	5	5	6	5	24	1	1.00	2.00	1.00	1.00
2	2	2	1	4	1	0	3	1	1	2	0	2	3	2	7	7	3	2	7	5	3	2	3	7	3	5	26	1	0.50	1.00	2.00	1.00
1	1	1	2	2	0	1	1	0	1	1	2	1	0	1	6	6	5	6	6	5	5	6	6	6	6	6	44	1	0.50	1.00	1.00	0.00
1	1	1	2	2	0	0	1	0	1	0	0	1	0	0	6	6	4	4	6	5	6	3	5	6	5	5	22	1	1.00	1.00	1.00	0.00
1	1	1	2	2	0	0	0	0	3	0	1	1	0	0	6	6	6	6	6	6	6	6	6	6	6	6	25	0	1.00	1.00	1.00	0.00
1	1	1	2	2	0	1	0	1	1	0	0	1	0	2	5	5	5	3	5	4	3	3	4	6	5	5	26	1	0.50	1.00	1.00	1.00
1	1	1	2	2	1	1	1	1	0	1	0	1	0	1	7	7	7	6	7	6	6	6	7	7	7	6	27	0	1.00	1.00	1.00	0.00
1	1	1	2	2	0	0	0	0	1	0	0	1	0	0	6	6	6	6	6	6	6	6	6	6	6	6	23	0	1.00	1.00	1.00	0.00
1	1	1	2	2	1	3	2	3	0	0	0	2	0	2	7	7	7	7	7	4	4	6	6	6	7	4	31	1	0.50	1.00	1.00	0.00
1	1	1	2	2	0	1	1	1	1	1	1	1	0	2	7	7	7	7	5	5	5	4	6	7	6	6	43	1	0.50	1.00	1.00	0.00
1	1	1	2	2	1	0	0	2	1	0	2	1	0	1	5	5	5	3	4	5	4	3	5	6	5	5	22	1	1.00	1.00	1.00	0.00
1	1	1	2	2	1	2	0	1	2	0	0	1	0	1	7	7	7	7	7	5	5	7	5	7	7	4	23	0	1.00	1.00	1.00	0.00
1	1	1	2	2	1	0	0	2	0	0	0	1	1	0	6	6	7	6	6	7	2	6	5	6	7	5	29	0	1.00	1.00	1.00	1.00
1	1	1	2	2	1	2	1	1	0	2	2	2	0	1	5	5	7	5	4	3	3	2	2	6	6	1	18	0	0.50	1.00	1.00	0.00
1	1	1	2	2	0	2	0	0	1	0	0	0	0	1	7	7	6	6	7	7	7	5	7	7	6	7	20	0	0.50	1.00	1.00	0.00
1	1	1	2	2	0	0	0	0	0	0	2	0	0	0	7	7	7	4	7	7	7	5	7	7	7	7	26	1	0.50	1.00	1.00	0.00
1	1	1	2	2	0	0	0	0	1	1	1	0	0	1	7	6	7	6	7	7	6	4	6	7	6	5	25	1	0.50	1.00	1.00	0.00
3	2	1	0	3	0	0	0	0	2	0	0	1	0	1	4	7	6	6	7	4	5	6	4	7	6	4	24	1	0.50	1.00	1.00	0.00
3	2	1	0	3	0	1	0	0	0	0	1	0	0	1	2	2	2	3	2	2	3	3	5	2	2	5	25	0	0.50	1.00	1.00	0.00
3	1	2	0	2	0	1	0	0	0	1	0	0	0	0	7	7	2	2	7	7	7	1	7	7	1	7	32	0	0.50	1.00	1.00	0.00
3	1	2	0	2	1	1	0	0	0	0	0	0	0	1	7	7	7	6	7	6	7	7	7	7	6	6	26	0	1.00	1.00	1.00	0.00
3	1	2	0	2	0	1	0	1	0	0	1	0	0	2	7	6	7	5	6	5	5	4	5	7	7	6	24	0	1.00	1.00	1.00	0.00
3	1	2	0	2	1	1	0	2	0	0	0	1	2	1	7	7	7	7	7	6	6	7	7	7	7	7	25	0	0.20	1.00	1.00	1.00
3	1	1	0	2	1	0	1	0	1	0	1	1	2	1	7	7	7	7	7	7	7	7	7	7	7	7	23	0	1.00	1.00	1.00	0.00
3	1	1	0	2	0	0	0	0	2	0	0	1	0	0	6	6	4	4	5	7	7	4	7	7	5	7	35	0	1.00	1.00	1.00	1.00
3	1	1	0	2	0	0	0	0	2	0	0	0	0	0	7	7	5	2	6	5	5	2	5	7	3	5	25	0	1.00	1.00	1.00	0.00
2	1	1	2	3	1	1	0	0	1	2	2	2	0	0	7	6	6	5	7	6	6	5	6	7	6	6	26	1	0.50	1.00	1.00	0.00
3	2	1	2	5	0	1	1	1	1	0	1	2	1	1	6	6	5	4	3	3	4	4	5	6	3	3	29	0	1.00	2.00	1.00	0.00
2	1	2	2	1	0	1	0	2	0	0	1	2	0	0	5	6	6	5	5	5	5	5	5	7	5	5	25	0	0.50	1.00	1.00	0.00
2	1	1	2	1	2	2	2	1	1	0	2	1	0	2	4	4	7	6	4	4	7	5	6	4	7	6	29	0	1.00	1.00	1.00	0.00
2	1	1	2	1	0	1	0	2	1	0	0	0	1	2	7	7	5	7	7	5	7	6	7	7	4	7	38	0	1.00	1.00	1.00	0.00
2	1	1	2	1	0	3	0	1	2	0	2	1	0	2	7	7	6	6	7	5	5	6	6	7	6	5	25	1	1.00	1.00	1.00	0.00
2	1	1	2	1	0	1	0	0	1	0	0	0	0	1	7	7	7	7	7	7	7	5	7	7	6	6	61	0	1.00	1.00	1.00	0.00
2	1	2	2	1	0	1	2	2	1	1	1	2	2	1	6	6	7	7	7	5	5	6	6	6	7	6	27	0	1.00	1.00	1.00	1.00
2	1	1	2	1	1	1	1	1	1	2	2	2	2	1	7	6	5	4	7	4	4	4	5	7	6	5	26	0	1.00	1.00	1.00	0.00
2	1	1	2	1	0	0	0	0	0	0	2	0	0	0	7	7	7	7	7	5	5	5	5	7	6	5	26	1	0.50	1.00	1.00	0.00
2	1	2	2	1	0	0	0	0	0	0	1	0	0	0	7	7	6	5	7	7	6	3	7	7	6	7	34	0	1.00	1.00	1.00	1.00
1	2	1	0	1	0	1	0	1	0	1	0	1	1	0	6	6	4	3	6	6	6	4	6	6	4	5	36	0	1.00	1.00	1.00	1.00
2	2	1	0	3	0	2	3	3	1	3	3	2	2	3	5	3	5	3	4	4	5	3	6	3	5	5	31	1	1.00	1.00	1.00	0.00
3	1	1	2	3	0	2	0	0	1	0	1	1	2	2	6	6	7	7	7	5	5	6	6	7	7	5	31	0	0.33	1.00	1.00	1.00
3	3	2	3	3	0	2	1	2	3	0	2	2	2	2	6	6	7	4	7	7	7	6	7	7	7	7	29	0	1.00	1.00	1.00	0.00
3	2	1	0	3	0	0	0	0	0	1	2	1	3	0	7	7	5	5	7	7	7	4	7	7	4	5	26	0	0.50	1.00	1.00	0.00
3	2	2	0	3	2	1	3	1	2	1	0	2	3	2	1	1	5	2	1	7	7	2	7	1	6	7	24	0	0.50	1.00	1.00	0.00
2	2	1	3	3	0	1	0	0	1	1	1	1	1	1	6	6	5	4	6	5	6	4	5	6	4	6	32	1	1.00	2.00	1.00	0.00
1	1	1	2	2	0	2	1	1	1	0	0	1	0	0	6	5	7	7	6	5	4	6	5	6	7	5	30	0	0.50	1.00	1.00	1.00
2	2	1	0	1	0	0	0	0	0	0	1	0	0	1	7	7	7	7	7	7	7	7	7	7	7	7	39	0	1.00	1.00	1.00	0.00
2	2	1	0	1	0	1	0	0	1	0	1	0	0	0	6	7	4	5	7	4	5	3	6	7	5	5	24	0	0.50	1.00	1.00	0.00
2	2	1	0	1	1	0	0	0	0	1	2	1	0	0	7	7	7	7	7	6	6	3	6	7	6	6	25	1	0.50	1.00	1.00	0.00
2	2	1	0	1	0	2	1	1	2	3	1	0	0	1	7	7	6	6	1	3	4	7	3	7	7	2	25	0	1.00	1.00	1.00	0.00
2	2	1	0	1	0	2	1	1	0	0	3	2	1	2	7	7	5	5	7	3	4	4	5	7	5	5	25	0	1.00	1.00	1.00	0.00
2	2	1	0	1	1	1	2	2	1	1	1	1	0	0	7	7	7	7	7	7	7	7	7	7	7	7	24	0	1.00	1.00	1.00	0.00
2	2	2	0	1	0	0	0	0	3	0	1	1	0	0	6	6	6	6	6	6	6	6	6	6	6	6	35	0	0.50	1.00	1.00	0.00
2	2	1	0	1	3	1	1	1	0	0	2	1	2	1	5	6	5	5	1	6	7	6	7	6	7	6	18	0	1.00	1.00	1.00	0.00
2	2	1	0	1	0	1	0	0	1	0	0	0	0	1	7	7	7	7	7	6	6	6	6	6	7	6	29	0	1.00	1.00	1.00	0.00
2	2	1	0	1	0	1	2	1	0	0	1	1	0	0	7	7	7	7	7	7	7	7	7	7	7	7	24	0	1.00	1.00	1.00	0.00
2	2	2	0	1	0	0	1	0	0	0	0	0	0	0	7	7	7	7	7	7	7	7	7	7	7	7	30	0	1.00	1.00	1.00	0.00
2	2	1	0	1	1	1	0	2	0	1	0	0	1	0	7	7	7	7	7	5	5	7	3	7	7	6	22	1	1.00	1.00	1.00	1.00
2	2	1	0	1	1	3	1	1	1	0	1	1	0	3	6	6	6	5	6	7	7	5	7	6	6	6	30	0	1.00	1.00	1.00	0.00
2	2	1	0	1	0	1	1	0	2	1	2	2	1	0	6	7	2	3	7	5	6	3	6	7	3	5	40	0	0.50	1.00	1.00	0.00
2	1	1	0	3	0	1	1	1	1	1	1	1	2	2	4	5	6	5	6	6	7	4	6	4	5	6	25	0	0.50	1.00	1.00	0.00
3	1	3	2	2	0	1	1	1	0	1	0	1	1	0	3	3	6	6	6	5	6	5	7	6	6	6	28	0	1.00	1.00	1.00	1.00
2	1	1	1	1	0	1	1	2	1	0	0	1	1	2	6	5	6	6	5	4	5	5	5	6	6	5	33	1	0.50	2.00	1.00	0.00
2	1	1	2	1	1	0	0	1	0	0	0	0	2	1	6	6	4	3	6	5	5	2	5	7	2	5	27	1	1.00	1.00	1.00	1.00
2	1	1	2	1	0	0	0	1	2	2	2	0	0	1	7	7	7	5	7	7	7	5	6	7	5	7	31	0	1.00	1.00	1.00	0.00
3	2	1	2	5	0	1	0	0	2	0	1	1	1	1	6	6	5	5	6	7	7	5	6	7	5	4	20	1	0.50	2.00	2.00	0.00
3	3	1	2	2	1	2	1	1	0	1	2	1	1	0	5	5	6	5	5	6	6	5	6	5	6	5	28	1	0.25	2.00	2.00	0.00
3	3	2	2	5	1	0	2	2	0	1	1	3	3	2	4	5	2	5	5	6	4	3	5	5	3	6	22	0	0.50	2.00	2.00	1.00
3	3	1	3	5	1	1	1	2	2	2	3	2	1	2	2	2	5	5	5	2	2	5	1	1	5	1	58	0	1.00	2.00	2.00	0.00
2	2	1	0	2	1	1	1	2	2	2	1	1	1	1	5	6	4	3	5	4	4	2	5	7	3	7	26	1	1.00	1.00	1.00	1.00
2	2	1	1	3	1	2	1	1	0	2	3	1	0	1	7	7	5	5	7	3	5	6	3	7	6	5	38	0	1.00	2.00	1.00	0.00
1	2	1	0	2	0	0	0	1	1	0	0	1	0	0	7	7	7	6	7	7	7	5	7	7	6	7	27	0	1.00	1.00	1.00	0.00
2	1	2	2	3	0	1	0	0	2	0	1	1	0	1	3	5	3	3	4	2	2	3	4	4	3	5	25	0	0.50	1.00	1.00	0.00
2	3	4	2	3	0	0	2	1	2	2	0	2	2	1	7	7	2	2	7	4	4	1	4	7	3	4	24	0	1.00	1.00	1.00	1.00
1	1	1	0	3	0	1	1	3	1	1	0	1	0	3	2	1	1	2	1	2	1	1	1	1	2	1	31	0	1.00	1.00	1.00	1.00
1	1	1	0	3	2	2	1	1	3	0	0	1	2	0	7	7	7	7	7	7	7	7	7	7	7	7	22	0	1.00	1.00	1.00	1.00
1	1	1	0	3	0	1	0	0	1	1	0	1	1	2	7	7	7	6	6	6	6	3	7	7	5	7	27	0	1.00	1.00	1.00	0.00
1	1	1	0	3	0	3	1	2	0	1	2	0	1	3	7	7	7	7	7	7	7	7	7	7	7	7	20	1	0.50	1.00	1.00	1.00
1	1	1	0	3	0	2	0	0	2	1	1	1	0	2	4	5	6	5	4	5	6	5	7	5	6	6	20	1	1.00	1.00	1.00	0.00
1	1	1	0	3	0	0	0	1	0	0	1	0	0	0	7	7	7	7	6	5	6	6	6	6	6	5	26	0	1.00	1.00	1.00	0.00
5	2	1	2	3	0	2	0	1	2	0	0	2	1	1	5	5	2	1	4	4	5	2	4	6	4	4	29	1	0.50	1.00	1.00	0.00
3	1	1	2	3	0	1	2	1	1	1	0	1	2	1	3	2	6	6	3	3	3	2	4	4	5	5	21	1	1.00	1.00	1.00	1.00
2	2	1	1	4	0	1	1	0	0	0	0	0	1	0	7	7	6	6	5	5	5	6	5	4	7	5	22	1	0.50	1.00	1.00	0.00
3	2	2	2	2	0	2	0	1	1	1	0	1	0	1	7	7	7	6	7	5	6	6	5	7	4	5	28	0	1.00	1.00	1.00	0.00
3	2	2	2	2	0	1	1	1	1	0	0	1	1	2	6	6	7	7	6	7	7	6	7	6	7	7	30	0	1.00	1.00	1.00	0.00
2	1	1	2	3	0	1	1	1	1	1	0	1	0	1	6	5	5	5	6	6	6	5	6	6	6	7	47	0	0.50	1.00	1.00	0.00
2	1	1	2	3	1	0	0	1	1	1	0	1	0	0	5	6	5	5	5	5	4	6	6	6	5	6	31	0	1.00	1.00	1.00	0.00
2	1	1	2	3	1	1	1	0	1	0	1	1	1	0	6	6	7	7	7	7	7	7	7	7	7	7	25	0	0.50	1.00	1.00	0.00
2	1	1	2	3	0	1	0	0	1	0	0	1	1	1	7	7	6	6	5	6	6	4	6	7	6	5	29	1	0.50	1.00	1.00	0.00
2	1	1	2	3	0	1	0	1	0	0	1	0	0	1	7	7	7	7	7	6	6	6	6	7	7	2	28	0	1.00	1.00	1.00	0.00
2	1	1	2	3	0	0	1	0	1	0	0	2	1	0	5	6	6	6	5	6	6	4	6	5	5	5	26	0	1.00	1.00	1.00	0.00
2	1	1	2	3	0	1	1	0	1	1	1	1	1	1	5	3	7	6	2	5	6	6	6	2	6	5	22	1	0.50	1.00	1.00	0.00
3	3	1	1	3	0	1	2	2	1	1	3	1	3	1	7	6	6	6	7	4	5	6	5	6	7	5	23	0	1.00	2.00	1.00	0.00
3	3	1	2	5	1	2	2	2	1	2	2	2	2	1	5	5	7	7	6	6	6	7	5	6	7	5	23	0	0.50	2.00	2.00	0.00
2	1	1	0	1	0	1	1	0	1	0	2	1	1	0	7	7	7	7	7	5	5	7	5	7	7	5	21	0	1.00	1.00	1.00	0.00
2	1	1	0	1	0	1	1	1	0	0	1	1	0	1	7	7	7	7	7	7	7	7	7	7	7	7	25	0	0.50	1.00	1.00	0.00
2	1	1	0	1	0	1	0	1	1	0	1	1	1	1	7	7	7	7	7	7	7	7	7	7	7	7	20	1	1.00	1.00	1.00	0.00
2	1	1	1	3	0	1	1	1	2	0	0	2	1	2	4	6	7	6	4	5	6	7	7	7	7	7	36	1	1.00	2.00	1.00	0.00
1	1	1	1	3	0	0	0	1	0	0	1	0	0	0	7	7	5	5	7	6	6	4	5	7	5	6	49	0	0.50	1.00	1.00	0.00
1	1	1	1	3	0	0	0	0	3	0	0	1	0	1	3	6	6	6	7	4	5	6	4	6	6	5	26	1	0.50	1.00	1.00	0.00
1	1	1	1	3	0	0	1	0	0	1	1	0	0	1	6	6	6	6	6	7	7	7	7	7	6	6	24	0	0.33	1.00	1.00	0.00
2	1	1	2	2	1	0	0	2	1	0	0	1	0	0	4	4	6	4	4	5	4	4	5	4	5	5	22	0	0.50	1.00	1.00	1.00
2	2	1	1	1	0	3	1	0	1	0	3	2	2	0	4	4	7	6	4	5	5	7	5	4	7	5	25	1	1.00	1.00	1.00	0.00
2	2	1	2	2	1	1	1	1	1	0	1	1	0	1	6	6	4	4	6	6	6	4	6	6	4	6	32	0	1.00	1.00	1.00	0.00
2	2	2	2	2	0	1	1	0	1	2	0	0	0	0	6	6	4	3	4	4	5	5	5	6	5	3	21	1	0.50	1.00	1.00	0.00
3	1	2	1	2	1	2	0	0	0	1	0	0	0	0	6	6	7	7	7	6	6	7	7	7	7	7	25	0	1.00	1.00	1.00	0.00
3	1	2	1	2	0	0	1	0	1	0	1	1	0	1	7	7	5	4	7	6	6	5	7	7	4	7	43	0	0.50	1.00	1.00	0.00
3	1	2	1	2	1	0	1	1	1	1	2	1	2	1	5	5	7	6	5	5	5	7	5	5	7	5	33	0	1.00	1.00	1.00	0.00
3	1	1	1	2	1	3	1	1	1	3	2	1	2	2	4	5	6	5	6	5	5	2	5	6	5	6	25	0	0.50	1.00	1.00	0.00
3	1	1	1	2	0	0	1	0	1	0	0	1	1	0	6	6	6	6	6	5	5	4	5	6	5	5	24	1	0.50	1.00	1.00	0.00
3	1	2	1	2	0	0	0	0	0	0	0	0	0	0	7	7	6	5	7	7	7	5	7	7	6	7	29	1	1.00	1.00	1.00	0.00
2	1	1	1	1	1	1	1	1	0	1	0	2	2	1	6	6	6	6	6	6	6	6	6	6	6	6	31	0	0.50	1.00	1.00	0.00
2	1	1	1	1	0	2	1	2	2	1	2	1	2	2	6	6	7	6	6	7	7	7	6	6	7	6	18	1	1.00	1.00	1.00	0.00
2	2	4	2	4	2	3	3	1	0	2	3	2	3	3	4	4	5	5	2	4	4	5	4	6	5	5	22	1	0.50	2.00	1.00	1.00
2	2	1	0	3	0	1	1	1	0	1	1	1	2	1	7	7	7	6	7	6	6	5	7	7	7	6	18	0	1.00	1.00	1.00	0.00
2	2	1	0	3	1	1	1	1	2	1	0	1	1	0	7	7	7	7	7	7	7	7	7	7	7	7	25	0	1.00	1.00	1.00	0.00
2	2	1	0	3	1	1	2	1	1	1	2	1	0	0	7	7	6	6	6	7	7	5	7	7	6	7	38	0	1.00	1.00	1.00	0.00
2	2	1	0	3	0	2	0	1	1	0	0	1	0	0	5	6	6	6	4	5	4	5	4	6	5	5	24	1	0.50	1.00	1.00	0.00
2	2	2	0	3	0	2	1	1	0	0	2	1	1	0	7	7	7	6	7	5	5	5	5	7	6	5	29	0	0.50	1.00	1.00	0.00
2	2	1	0	3	0	0	0	1	0	0	0	0	1	0	7	7	7	5	7	6	6	5	7	7	7	6	26	0	1.00	1.00	1.00	0.00
2	2	2	0	3	1	2	0	1	1	0	0	0	0	0	7	7	7	7	6	6	6	7	6	6	7	6	20	0	0.50	1.00	1.00	0.00
2	2	1	0	2	3	3	2	3	0	0	3	2	2	3	6	6	7	7	5	5	5	5	5	7	7	6	23	0	1.00	1.00	1.00	1.00
2	2	1	0	2	0	2	1	0	2	0	1	2	0	0	7	7	6	6	7	7	6	3	7	7	5	6	29	0	1.00	1.00	1.00	0.00
2	2	1	0	2	0	1	1	0	2	1	1	2	1	1	1	1	7	6	1	5	6	5	7	1	7	5	23	1	1.00	1.00	1.00	0.00
2	2	1	0	2	0	1	2	2	2	2	2	1	1	2	6	6	7	7	6	5	7	6	7	7	6	6	21	1	1.00	1.00	1.00	0.00
2	2	1	1	1	0	0	2	0	1	2	0	2	2	0	7	7	6	6	7	3	2	5	3	7	6	2	26	1	1.00	1.00	1.00	0.00
2	2	1	1	1	0	1	0	0	0	0	0	0	0	0	7	6	5	4	7	5	6	5	7	6	6	6	24	0	0.50	1.00	1.00	0.00
3	1	1	1	3	0	0	0	0	3	0	0	0	0	1	7	7	6	7	7	6	7	4	7	7	6	7	27	0	0.50	1.00	1.00	1.00
3	1	2	1	3	1	1	0	2	1	1	2	1	1	1	6	6	4	3	6	5	6	2	6	6	4	5	23	1	1.00	1.00	1.00	0.00
2	2	1	2	2	1	2	2	2	2	0	2	2	2	2	3	3	3	2	7	5	5	2	7	3	2	5	18	0	1.00	2.00	2.00	0.00
1	1	2	0	1	0	1	0	2	0	1	2	1	1	1	6	6	7	6	6	6	6	5	6	7	6	6	31	0	0.50	1.00	1.00	0.00
2	1	2	2	2	0	1	0	1	1	0	0	1	0	0	7	7	6	6	7	6	6	6	6	7	5	5	26	0	1.00	1.00	1.00	0.00
2	1	1	2	2	0	0	0	0	1	0	0	0	0	1	7	7	7	6	7	6	7	6	6	7	7	6	23	1	0.50	1.00	1.00	0.00
2	1	1	2	2	0	2	2	3	1	0	1	1	1	1	7	7	7	6	7	7	6	6	6	6	5	6	26	0	1.00	1.00	1.00	1.00
2	1	1	2	2	0	1	0	2	0	0	1	0	0	1	7	7	6	5	5	6	6	6	6	7	6	6	27	0	0.25	1.00	1.00	0.00
2	1	1	2	2	0	1	0	2	0	0	0	0	0	0	6	6	6	6	6	6	5	7	5	5	7	4	32	0	0.50	1.00	1.00	1.00
2	1	2	2	2	0	0	0	0	0	0	1	0	0	1	7	7	7	7	7	7	7	7	7	7	7	7	44	0	0.50	1.00	1.00	0.00
2	1	1	2	2	0	0	0	1	0	0	0	0	0	1	6	6	5	5	7	6	5	5	5	6	5	5	50	1	0.50	1.00	1.00	0.00
2	1	1	2	2	0	0	0	1	0	0	1	1	0	0	6	6	6	6	6	5	6	5	6	6	6	6	37	0	1.00	1.00	1.00	1.00
2	1	1	2	2	0	1	1	0	1	0	1	1	0	0	7	7	7	7	7	7	7	6	6	7	7	7	31	0	0.50	1.00	1.00	0.00
2	1	1	2	2	0	1	0	0	1	1	1	0	1	1	7	7	7	7	7	5	5	7	5	7	7	5	27	0	0.50	1.00	1.00	0.00
2	1	1	2	2	0	0	1	0	1	0	0	1	0	0	7	7	6	5	7	7	7	5	7	7	5	7	36	1	0.50	1.00	1.00	0.00
2	1	1	2	2	0	1	0	1	1	0	0	0	0	1	7	7	7	7	7	7	7	6	7	7	7	7	27	0	0.50	1.00	1.00	0.00
2	1	2	2	2	1	0	0	0	1	2	0	1	1	0	4	4	6	6	4	6	6	5	6	4	5	6	28	1	1.00	1.00	1.00	0.00
2	1	1	2	2	0	0	0	0	1	0	1	0	2	1	7	7	7	7	7	7	7	6	7	7	5	6	38	1	1.00	1.00	1.00	0.00
2	1	1	2	2	2	3	2	2	1	1	2	1	2	2	7	7	5	4	7	5	5	4	6	7	5	5	39	0	0.50	1.00	1.00	0.00
2	1	1	2	2	0	0	1	1	1	1	1	1	1	1	7	7	1	1	7	3	2	1	4	7	4	4	23	1	0.50	1.00	1.00	0.00
1	1	1	0	1	0	0	0	0	1	0	0	1	0	1	4	4	4	4	4	4	4	4	4	4	4	4	25	0	0.50	1.00	1.00	1.00
1	1	1	0	1	0	0	0	0	1	1	1	1	0	0	6	6	6	6	5	7	7	4	6	7	4	6	34	1	1.00	1.00	1.00	1.00
1	1	1	0	1	0	0	0	1	0	1	2	1	1	2	7	7	7	7	7	7	6	4	6	7	6	5	19	0	0.50	1.00	1.00	0.00
1	1	1	0	1	0	1	0	1	1	1	1	1	1	0	5	4	6	6	5	5	5	6	6	6	7	6	32	1	0.50	1.00	1.00	1.00
1	1	1	0	1	0	0	0	0	3	0	1	1	0	1	4	4	6	4	4	4	5	4	4	4	5	4	39	1	0.50	1.00	1.00	0.00
1	1	1	0	1	0	2	0	1	2	0	1	1	0	3	1	1	6	5	1	5	7	6	7	1	7	7	23	1	1.00	1.00	1.00	1.00
1	1	1	0	2	1	2	1	2	0	0	0	1	1	1	6	7	7	6	7	5	5	6	6	7	7	5	24	0	1.00	1.00	1.00	1.00
2	3	2	2	3	1	3	3	3	1	0	1	1	2	1	3	5	6	3	5	6	5	5	6	7	6	7	31	0	0.50	2.00	2.00	0.00
1	1	1	1	1	0	1	1	0	1	0	0	1	0	0	7	7	5	5	7	7	7	5	7	7	6	6	21	0	1.00	1.00	1.00	0.00
3	2	1	1	2	0	1	1	0	0	0	2	2	2	1	7	7	6	5	7	6	7	3	6	7	7	7	22	1	0.50	1.00	1.00	0.00
2	2	1	0	2	1	1	1	2	2	1	0	3	2	0	5	5	5	5	5	5	5	4	5	6	6	5	53	1	0.50	1.00	1.00	1.00
2	2	1	0	2	3	1	1	0	1	3	2	2	3	1	5	6	6	6	6	6	6	7	7	1	6	7	35	0	1.00	1.00	1.00	0.00
2	2	1	0	2	0	0	0	1	1	1	0	1	1	1	7	7	7	7	7	6	6	6	6	7	7	7	20	0	1.00	1.00	1.00	0.00
2	2	1	0	2	1	0	0	1	0	1	1	0	2	1	6	6	6	6	6	5	5	6	5	6	6	5	31	1	1.00	1.00	1.00	1.00
2	2	1	1	4	0	1	0	0	1	0	1	1	0	0	6	6	4	5	7	5	5	4	6	7	4	5	25	1	0.50	1.00	1.00	0.00
2	2	1	1	4	0	2	2	1	3	0	1	2	2	1	5	5	2	2	5	7	6	2	7	5	3	7	18	0	0.50	1.00	1.00	0.00
3	2	2	1	3	2	3	2	2	2	0	2	2	2	2	4	4	6	5	4	6	6	3	6	4	6	6	27	0	1.00	1.00	2.00	0.00
2	2	1	2	2	0	1	0	0	0	1	1	0	1	1	7	6	5	4	6	7	7	4	6	6	4	6	23	0	1.00	1.00	1.00	0.00
2	2	1	2	2	0	1	0	1	0	1	2	1	0	1	7	7	6	6	7	5	6	6	6	7	6	7	29	1	1.00	1.00	1.00	0.00
2	2	1	2	2	0	0	0	0	1	0	0	1	1	1	3	5	4	5	6	3	4	5	5	6	5	5	45	1	0.50	1.00	1.00	0.00
2	2	1	2	2	0	1	1	0	1	0	1	1	1	1	3	3	4	5	4	5	4	1	4	5	5	4	41	1	0.50	1.00	1.00	0.00
2	2	1	2	2	0	0	0	1	1	2	3	1	0	0	7	7	3	3	7	6	6	4	6	7	5	6	27	1	1.00	1.00	1.00	0.00
2	2	1	2	2	0	2	0	0	2	0	0	0	1	1	2	2	6	6	2	4	5	5	6	2	6	4	18	0	0.50	1.00	1.00	0.00
2	2	2	2	2	0	1	0	1	0	1	0	1	0	0	7	7	5	4	7	5	5	3	5	7	4	6	33	0	0.50	1.00	1.00	0.00
2	2	1	2	2	0	1	0	1	1	0	0	1	0	1	5	5	7	6	5	7	7	6	7	5	6	6	20	1	1.00	1.00	1.00	0.00
2	2	1	2	2	0	0	1	1	1	0	1	2	0	1	7	7	5	3	7	5	4	2	6	7	4	5	40	1	0.50	1.00	1.00	0.00
2	2	1	2	2	0	1	1	0	1	1	2	1	2	0	5	2	7	6	6	6	5	6	5	6	6	6	19	0	1.00	1.00	1.00	0.00
2	2	2	2	2	0	1	1	1	1	2	0	1	2	2	7	7	6	6	7	6	6	5	5	7	5	6	28	1	0.50	1.00	1.00	0.00
2	2	1	2	2	0	1	1	1	2	0	0	1	0	3	7	7	6	6	7	5	5	6	7	7	6	6	19	1	0.50	1.00	1.00	0.00
2	2	1	0	2	0	0	1	2	0	0	1	1	2	0	7	7	6	7	7	6	5	6	6	7	7	4	25	1	0.50	1.00	1.00	1.00
2	2	1	0	2	1	3	0	0	0	1	3	1	1	2	7	7	1	1	7	2	2	1	7	7	1	1	24	1	0.50	1.00	1.00	0.00
2	2	1	0	2	0	2	0	1	0	1	1	0	0	0	7	7	7	7	7	7	7	7	7	7	7	7	23	0	1.00	1.00	1.00	0.00
2	2	1	0	2	1	3	3	3	2	3	3	2	3	3	7	7	7	7	7	7	7	7	7	7	7	7	27	0	0.50	1.00	1.00	0.00
2	2	1	0	2	1	1	0	0	0	0	2	1	0	0	7	7	6	5	6	5	5	5	6	6	7	5	40	0	1.00	1.00	1.00	0.00
2	2	1	0	2	1	0	1	0	1	1	3	0	1	1	7	7	7	7	6	5	5	6	6	7	7	5	26	0	1.00	1.00	1.00	0.00
2	2	1	0	2	0	0	0	1	1	0	0	0	0	0	7	7	7	7	7	7	7	7	7	7	7	5	60	1	1.00	1.00	1.00	0.00
2	2	1	0	2	1	3	1	3	1	1	1	0	1	3	1	1	7	1	1	4	5	5	3	1	7	3	20	0	1.00	1.00	1.00	1.00
2	2	1	0	2	0	2	0	0	1	0	1	2	2	2	5	6	7	7	4	6	6	6	6	3	6	6	24	0	1.00	1.00	1.00	0.00
2	2	1	0	2	0	1	1	0	2	1	1	2	1	0	6	4	7	7	5	6	5	6	7	7	7	7	20	1	1.00	1.00	1.00	0.00
2	2	1	0	2	0	0	0	1	1	1	1	0	1	0	6	6	5	5	4	3	4	5	5	6	6	5	35	1	0.50	1.00	1.00	0.00
2	2	1	0	2	1	1	0	2	2	1	2	1	1	1	7	7	7	6	7	7	5	7	7	7	7	7	23	0	0.33	1.00	1.00	0.00
2	2	1	0	2	0	2	1	1	1	0	0	1	0	2	6	7	6	5	7	4	6	5	6	7	4	4	23	1	1.00	1.00	1.00	0.00
2	2	1	0	2	2	2	2	2	2	1	2	1	1	2	7	7	7	7	7	7	7	7	7	7	7	7	19	0	0.50	1.00	1.00	0.00
2	1	1	2	2	2	1	3	2	3	1	2	3	1	1	5	6	4	3	5	4	4	2	5	6	5	5	26	1	1.00	1.00	1.00	0.00
2	1	1	2	2	1	1	1	1	1	2	1	1	0	0	5	5	5	5	5	4	5	4	5	5	5	5	36	0	1.00	1.00	1.00	0.00
2	2	1	2	3	0	2	1	1	2	1	2	2	2	2	1	1	5	5	1	1	1	5	4	1	5	2	23	0	1.00	2.00	2.00	1.00
2	2	1	2	3	1	1	1	1	1	1	1	1	1	2	6	7	7	7	7	4	4	7	4	7	5	3	55	0	0.50	1.00	1.00	0.00
2	2	1	2	3	0	2	0	1	1	0	2	1	1	1	7	7	6	6	7	6	6	6	6	7	7	6	33	1	0.50	1.00	1.00	0.00
2	2	1	2	3	1	1	0	0	1	0	0	1	0	0	7	7	6	6	7	6	6	7	5	7	6	4	64	1	1.00	1.00	1.00	0.00
1	1	1	1	2	0	0	0	3	0	0	0	0	0	0	6	6	4	5	4	4	2	6	5	6	6	4	23	1	1.00	1.00	1.00	1.00
1	1	1	1	2	2	1	1	2	1	1	1	2	2	1	2	2	7	5	6	5	6	6	5	3	6	5	23	0	1.00	1.00	1.00	0.00
1	1	1	1	2	0	0	0	0	1	0	1	0	1	0	3	3	6	6	3	6	6	6	6	3	6	6	25	1	1.00	1.00	1.00	0.00
2	1	1	0	3	0	3	0	1	1	0	0	1	0	3	2	2	4	4	3	4	5	5	5	2	5	5	25	0	1.00	1.00	1.00	1.00
2	1	2	0	3	0	3	0	0	1	0	0	1	1	2	2	2	7	7	3	6	6	7	7	3	7	6	24	1	0.50	1.00	1.00	0.00
2	1	1	0	3	0	1	1	2	1	0	1	1	0	1	7	7	4	3	7	7	7	3	7	7	3	7	44	0	0.50	1.00	1.00	1.00
1	1	1	1	1	0	0	0	0	1	0	0	0	0	0	7	6	2	2	6	6	6	2	6	6	1	6	29	1	0.50	1.00	1.00	1.00
3	2	5	2	3	1	2	2	0	0	1	0	1	1	1	7	7	7	7	7	7	7	7	7	7	7	7	20	0	0.50	1.00	1.00	0.00
3	3	2	3	3	1	1	2	1	3	3	3	2	1	2	5	5	3	1	5	7	7	1	7	6	3	6	18	0	1.00	2.00	2.00	0.00
2	1	2	1	1	1	1	0	1	1	0	1	0	1	1	6	6	7	7	6	6	6	6	6	6	6	6	31	0	0.50	1.00	1.00	0.00
2	1	1	1	1	0	1	0	1	1	1	0	1	0	0	6	6	6	6	6	6	6	5	5	6	6	5	25	1	0.50	1.00	1.00	0.00
2	2	2	2	2	0	2	0	1	1	0	1	1	1	2	7	7	7	5	7	6	5	5	6	7	7	6	18	0	1.00	1.00	1.00	0.00
2	2	1	2	2	1	0	0	0	1	1	1	1	1	0	4	4	6	6	4	4	4	4	4	4	4	4	28	1	0.33	1.00	1.00	0.00
2	1	1	0	1	0	0	0	1	2	0	0	0	0	0	7	7	7	7	7	7	7	7	7	7	7	7	18	0	1.00	1.00	1.00	1.00
2	1	1	0	1	0	1	0	1	1	0	1	1	0	1	7	7	7	6	7	5	4	6	7	7	6	6	30	1	0.50	1.00	1.00	0.00
2	1	1	0	1	1	1	1	2	0	1	0	1	0	1	7	7	7	7	7	5	5	7	6	7	7	5	36	0	0.50	1.00	1.00	0.00
2	1	1	0	1	0	1	0	0	0	0	0	0	0	0	7	7	7	6	7	7	7	7	7	6	7	7	26	0	1.00	1.00	1.00	0.00
2	1	1	0	1	0	0	0	0	0	0	0	0	0	0	7	7	5	3	7	6	5	3	5	7	4	5	33	0	0.50	1.00	1.00	0.00
2	1	1	0	1	0	1	0	0	0	0	0	0	0	1	7	6	6	5	7	6	4	5	6	7	5	6	35	1	0.50	1.00	1.00	0.00
2	1	1	0	1	0	0	0	0	0	0	1	0	0	1	6	6	5	4	6	6	6	5	6	6	5	6	23	0	0.50	1.00	1.00	0.00
2	1	1	0	1	0	1	0	2	0	1	1	1	0	1	7	7	6	5	7	6	6	5	6	7	7	6	32	0	0.50	1.00	1.00	0.00
2	1	1	0	1	0	0	0	0	0	1	0	0	0	0	7	7	7	6	4	7	7	5	7	6	7	7	26	1	0.50	1.00	1.00	0.00
2	1	1	0	1	1	1	0	0	3	0	2	1	1	1	7	7	7	7	7	6	5	7	6	7	6	7	25	0	1.00	1.00	1.00	0.00
2	1	1	0	1	0	0	0	0	0	0	1	1	0	0	7	7	6	6	7	5	5	5	5	7	6	5	43	0	0.50	1.00	1.00	0.00
2	1	1	0	1	0	1	0	1	0	0	1	0	1	1	6	6	4	4	3	5	6	6	6	5	5	6	29	0	1.00	1.00	1.00	0.00
2	1	1	0	1	1	1	1	1	1	0	1	1	1	1	7	7	7	7	7	7	6	7	7	7	6	6	41	0	1.00	1.00	1.00	0.00
2	1	1	0	1	0	0	0	0	0	0	0	0	0	0	7	7	6	6	7	4	4	6	5	7	5	5	24	1	1.00	1.00	1.00	0.00
2	1	1	0	1	0	0	0	0	0	0	0	0	0	0	7	7	7	7	7	7	7	7	7	7	7	7	45	0	1.00	1.00	1.00	0.00
2	1	1	0	1	0	0	1	3	0	0	0	0	0	0	7	7	7	7	7	7	7	7	7	7	7	7	36	1	1.00	1.00	1.00	1.00
2	1	1	0	1	0	1	0	0	0	0	1	0	0	1	7	7	5	6	7	6	6	5	7	7	6	7	44	0	0.33	1.00	1.00	0.00
2	1	1	0	1	0	2	1	0	1	1	1	1	0	2	7	7	7	7	7	7	7	7	7	7	7	6	58	1	0.50	1.00	1.00	0.00
2	1	1	0	1	1	1	0	0	1	0	2	1	0	1	7	7	7	7	7	4	4	7	4	7	7	4	25	0	1.00	1.00	1.00	0.00
2	1	1	0	1	0	0	0	1	0	0	0	0	0	1	7	7	7	7	7	6	5	7	5	7	7	6	22	0	0.13	1.00	1.00	0.00
2	1	1	0	1	0	0	0	0	0	0	1	1	0	0	7	7	6	6	7	6	6	4	5	7	4	6	33	0	1.00	1.00	1.00	0.00
2	1	1	0	1	0	1	0	0	3	0	0	0	0	0	6	6	6	5	6	5	5	5	5	6	6	5	19	0	1.00	1.00	1.00	0.00
2	1	2	0	1	2	1	2	2	1	0	2	1	1	1	4	4	6	6	4	5	5	6	5	4	6	4	26	0	1.00	1.00	1.00	0.00
2	1	1	0	1	0	2	0	0	1	1	0	0	0	0	7	7	7	7	6	6	6	6	6	7	6	6	31	0	0.50	1.00	1.00	0.00
2	1	1	0	1	0	1	0	0	0	0	0	0	0	0	7	7	7	7	7	7	6	7	6	7	7	6	28	0	0.50	1.00	1.00	0.00
2	1	1	0	1	0	1	0	1	0	0	0	0	0	0	7	7	2	1	7	4	5	1	6	7	2	4	25	0	0.50	1.00	1.00	0.00
2	1	1	0	1	0	0	0	0	1	0	1	1	0	1	6	6	5	4	6	5	5	5	6	6	6	5	18	1	0.50	1.00	1.00	0.00
2	1	1	0	1	0	2	0	0	1	1	0	1	1	0	5	6	6	6	5	6	7	6	7	5	6	6	22	0	0.50	1.00	1.00	0.00
2	1	1	0	1	0	2	0	2	3	2	2	1	1	3	7	7	5	4	7	3	5	2	6	7	6	5	22	1	0.50	1.00	1.00	0.00
2	1	1	0	1	0	2	1	2	1	2	2	1	1	2	7	7	7	7	7	7	7	7	7	7	7	7	19	0	0.50	1.00	1.00	0.00
2	1	1	0	1	0	1	0	2	0	0	2	0	0	1	7	7	2	2	2	2	2	2	2	7	2	1	25	0	0.50	1.00	1.00	0.00
2	1	1	0	1	0	0	0	0	1	0	1	1	0	0	7	7	6	7	7	7	7	7	7	7	6	7	52	0	0.50	1.00	1.00	0.00
2	1	1	0	1	0	1	0	0	1	0	1	1	1	0	3	3	6	6	3	5	5	5	5	3	6	5	35	0	0.50	1.00	1.00	1.00
2	1	1	0	1	1	2	1	2	3	2	2	2	0	2	7	7	4	3	7	5	6	5	6	7	5	5	32	1	0.50	1.00	1.00	0.00
2	1	1	0	1	1	3	2	3	1	0	3	1	2	3	5	5	6	6	6	3	3	6	5	6	6	5	19	0	0.50	1.00	1.00	0.00
3	3	1	2	3	1	3	2	2	0	2	1	2	3	2	3	3	5	5	3	4	3	5	4	3	4	3	18	0	0.50	2.00	1.00	0.00
3	3	1	2	3	1	1	1	0	1	1	0	1	0	0	7	7	6	6	7	5	7	5	6	7	5	5	27	1	1.00	2.00	1.00	0.00
2	1	1	1	2	1	1	1	0	3	1	2	1	3	2	2	2	4	2	2	3	6	2	6	2	4	5	19	1	1.00	1.00	1.00	0.00
3	2	2	1	3	1	1	1	0	1	1	0	1	0	0	7	7	7	7	7	7	7	7	7	7	7	7	27	0	1.00	1.00	1.00	0.00
2	1	1	1	3	0	0	0	0	2	0	0	0	0	0	5	5	6	6	5	6	6	5	5	5	6	5	18	1	1.00	1.00	1.00	0.00
2	1	1	1	3	1	0	1	0	0	0	0	1	1	1	2	2	5	5	2	6	7	5	7	2	5	7	24	0	1.00	1.00	1.00	0.00
2	1	1	1	3	1	0	1	1	0	2	2	0	3	1	7	7	7	5	7	6	7	5	7	7	6	7	19	1	1.00	1.00	1.00	0.00
2	1	1	1	1	0	1	0	0	2	0	1	0	1	1	6	6	7	5	5	7	7	6	6	5	6	5	20	0	1.00	1.00	1.00	0.00
2	1	1	1	1	1	1	0	0	1	0	0	0	0	1	5	5	7	6	5	5	5	6	5	5	6	5	24	1	1.00	1.00	1.00	0.00
2	1	1	1	1	0	0	0	0	1	0	0	0	0	1	6	6	7	7	6	6	6	6	7	7	7	6	23	1	0.50	1.00	1.00	0.00
2	1	1	1	1	0	0	0	0	0	0	0	0	0	0	7	7	7	7	7	7	7	7	7	7	7	7	35	1	1.00	1.00	1.00	0.00
2	1	1	1	1	1	1	0	0	0	0	2	0	0	1	7	7	6	5	7	3	3	5	3	7	5	3	22	1	0.50	1.00	1.00	0.00
2	1	1	1	1	0	0	0	0	0	0	1	0	0	0	6	6	6	6	6	6	6	6	6	6	6	6	26	0	1.00	1.00	1.00	0.00
2	1	1	1	1	1	2	0	0	0	0	1	0	0	1	7	7	7	7	7	7	7	6	7	7	7	7	24	0	1.00	1.00	1.00	0.00
2	1	1	1	1	0	0	0	0	2	0	2	2	1	1	4	4	6	6	4	3	3	6	4	4	4	5	24	0	1.00	1.00	1.00	0.00
2	1	1	1	1	0	1	0	0	1	0	1	1	0	0	7	7	6	4	6	4	4	2	3	7	6	4	35	1	0.50	1.00	1.00	0.00
2	1	2	1	1	0	1	0	0	0	0	2	1	1	0	7	7	6	6	7	6	6	6	6	7	6	6	20	0	0.50	1.00	1.00	0.00
2	1	1	1	1	0	1	0	1	1	0	1	1	0	1	2	2	4	3	2	2	3	3	4	2	5	4	20	1	1.00	1.00	1.00	0.00
2	1	1	1	1	1	2	2	2	0	2	0	0	2	1	7	7	5	5	7	7	7	5	7	7	5	6	18	1	0.50	1.00	1.00	0.00
2	2	1	2	2	1	2	0	1	1	2	2	1	1	0	6	6	6	5	6	6	5	4	6	6	6	6	21	0	1.00	2.00	1.00	0.00
2	2	4	2	2	2	2	1	3	2	1	0	1	3	3	6	6	6	5	7	4	5	2	4	7	5	3	19	0	0.50	2.00	1.00	0.00
1	1	1	1	1	0	0	0	0	2	0	0	0	0	0	7	7	7	6	7	6	6	5	7	7	7	7	19	0	1.00	1.00	1.00	0.00
1	1	1	1	1	0	1	0	0	1	0	2	3	0	0	6	6	6	6	6	5	6	6	6	6	6	6	24	0	0.50	1.00	1.00	0.00
1	1	1	1	1	0	0	0	0	1	0	1	1	1	0	7	7	7	5	7	6	6	5	6	7	6	6	21	1	1.00	1.00	1.00	0.00
1	1	1	1	1	0	1	0	0	0	1	0	1	1	0	7	7	2	2	7	4	4	2	5	7	2	5	26	1	1.00	1.00	1.00	0.00
1	1	1	1	1	0	2	0	2	0	0	0	0	0	1	7	7	7	7	7	3	3	7	5	7	7	5	42	1	1.00	1.00	1.00	0.00
1	1	1	1	1	0	0	0	0	0	0	1	0	0	0	7	7	7	7	7	7	7	7	7	7	7	7	29	0	1.00	1.00	1.00	0.00
1	1	1	1	1	0	0	0	1	0	0	0	0	0	0	6	6	4	6	6	4	4	6	4	6	4	4	44	0	1.00	1.00	1.00	0.00
1	1	1	1	1	0	0	0	0	2	0	1	1	0	0	7	7	7	7	7	7	7	7	7	7	7	7	23	1	1.00	1.00	1.00	0.00
1	1	1	1	1	0	1	0	1	0	0	0	0	0	1	3	5	4	2	5	6	5	2	6	5	4	5	24	0	0.50	1.00	1.00	0.00
1	1	1	1	1	0	0	0	0	1	0	1	1	0	1	7	7	6	6	7	6	6	5	6	7	6	5	39	1	1.00	1.00	1.00	0.00
1	1	1	1	1	0	0	0	0	0	0	1	0	0	0	6	6	6	5	5	5	5	5	6	6	6	6	45	0	1.00	1.00	1.00	0.00
1	1	1	1	1	0	0	0	0	0	1	1	1	0	0	7	7	6	6	6	6	7	6	6	6	6	6	56	1	1.00	1.00	1.00	0.00
1	1	1	1	1	2	0	1	1	1	0	1	0	0	1	7	7	1	1	7	7	7	1	7	7	1	7	25	0	1.00	1.00	1.00	0.00
1	1	1	1	1	1	1	0	1	1	1	1	1	1	1	6	6	5	4	5	5	5	3	5	6	5	5	26	1	0.50	1.00	1.00	0.00
1	1	1	1	1	0	0	0	0	0	0	0	0	0	0	3	3	6	6	3	5	6	6	6	3	6	6	43	0	0.50	1.00	1.00	0.00
1	1	1	1	1	0	0	0	0	0	2	1	1	0	0	7	7	7	6	7	7	6	7	6	7	7	7	29	1	0.50	1.00	1.00	0.00
1	1	1	1	1	0	1	1	1	1	0	0	1	0	0	7	7	7	7	7	5	5	6	5	7	7	5	18	1	0.50	1.00	1.00	1.00
1	1	1	1	1	0	0	0	0	0	0	1	0	0	0	6	7	7	7	7	5	5	7	5	7	5	5	57	0	1.00	1.00	1.00	0.00
1	1	1	1	1	0	1	0	1	2	0	2	1	0	1	7	7	7	6	6	5	6	6	6	6	7	5	24	1	0.33	1.00	1.00	0.00
1	1	1	1	1	0	0	0	1	0	0	1	1	0	0	5	6	3	3	6	4	5	6	6	6	4	6	38	1	0.25	1.00	1.00	0.00
1	1	1	1	1	0	0	0	0	0	0	0	0	0	0	6	6	7	6	4	5	4	6	6	6	7	6	19	1	0.50	1.00	1.00	0.00
1	1	1	1	1	0	0	0	0	2	0	0	0	0	1	5	5	6	5	5	6	6	4	6	6	6	6	20	1	0.50	1.00	1.00	0.00
1	1	1	1	1	0	2	0	0	0	0	1	1	0	1	6	7	7	7	7	7	7	5	5	7	6	5	32	0	1.00	1.00	1.00	0.00
1	1	1	1	1	0	0	0	0	0	0	1	0	0	0	7	7	7	7	7	7	7	7	7	7	7	7	46	0	0.50	1.00	1.00	0.00
1	1	1	1	1	0	0	0	0	3	0	1	1	0	0	7	7	7	7	7	7	7	7	7	7	7	7	21	0	0.50	1.00	1.00	0.00
1	1	1	1	1	1	2	1	1	0	0	0	2	1	2	7	7	7	6	7	5	5	7	6	7	6	5	28	0	1.00	1.00	1.00	0.00
1	1	1	1	1	0	1	0	0	1	0	0	1	0	2	7	7	7	6	7	6	6	6	7	7	7	7	32	0	1.00	1.00	1.00	0.00
1	1	1	1	1	2	2	1	2	0	0	2	2	0	2	7	6	5	5	6	6	6	4	6	7	6	6	27	0	0.33	1.00	1.00	1.00
1	1	1	1	1	0	1	0	0	1	0	1	0	0	0	7	7	5	4	5	5	7	2	7	7	4	6	35	0	0.50	1.00	1.00	0.00
1	1	1	1	1	0	1	0	0	1	0	1	0	0	0	7	7	3	2	7	6	6	2	7	7	2	7	25	0	1.00	1.00	1.00	0.00
3	2	1	2	4	1	2	1	0	1	0	2	2	1	1	6	6	6	5	6	5	5	4	5	7	5	5	30	0	1.00	2.00	1.00	0.00
2	2	2	1	3	1	0	0	2	0	1	1	0	0	0	5	5	3	7	5	6	3	4	6	7	6	7	27	0	1.00	2.00	2.00	1.00
2	1	2	1	3	3	3	3	0	2	3	0	0	3	0	7	7	7	7	7	7	7	7	7	7	7	7	24	0	1.00	1.00	1.00	0.00
2	1	2	1	3	0	0	0	0	1	1	1	0	0	0	7	7	7	7	7	7	7	6	7	7	7	7	25	0	1.00	1.00	1.00	1.00
2	1	1	1	3	0	2	0	0	0	1	2	1	0	1	2	7	7	6	6	6	5	7	7	7	7	6	31	0	0.50	1.00	1.00	0.00
2	1	1	1	3	1	2	0	0	2	1	1	1	1	0	5	5	7	6	5	5	6	5	6	5	6	5	19	0	0.50	1.00	1.00	0.00
1	1	1	1	2	0	1	0	1	1	0	0	0	1	0	5	5	5	3	5	3	3	3	3	5	3	3	49	0	1.00	1.00	1.00	0.00
1	1	1	1	2	0	1	0	0	0	0	0	0	0	1	7	7	5	5	7	4	6	5	5	7	5	4	25	1	1.00	1.00	1.00	0.00
1	1	1	1	2	0	1	0	0	1	0	0	0	0	0	7	7	6	6	7	6	6	4	6	7	7	7	24	1	1.00	1.00	1.00	1.00
1	1	2	1	2	0	2	2	1	2	2	1	2	1	0	6	7	4	4	3	5	5	2	5	7	2	3	32	1	0.50	1.00	1.00	0.00
1	1	1	1	2	0	0	0	0	0	0	0	0	1	1	7	7	7	7	7	6	7	7	7	7	7	7	42	0	0.50	1.00	1.00	0.00
1	1	1	1	2	0	0	0	0	0	1	0	0	0	1	7	7	7	7	7	7	7	7	7	7	7	7	26	1	1.00	1.00	1.00	0.00
1	1	1	1	2	1	1	1	1	0	1	1	0	2	2	7	7	7	7	7	6	6	7	6	7	7	6	32	1	0.50	1.00	1.00	1.00
1	1	1	1	2	1	0	1	0	0	0	2	1	0	0	6	6	6	6	6	6	6	6	6	6	6	6	30	1	0.50	1.00	1.00	1.00
1	1	1	1	2	1	0	0	0	0	0	1	1	0	0	6	5	4	5	5	5	5	5	5	6	5	5	44	1	0.50	1.00	1.00	0.00
1	1	1	1	2	0	1	0	1	1	0	0	0	0	1	7	7	5	5	7	5	6	5	6	7	5	6	25	0	0.50	1.00	1.00	0.00
1	1	1	1	2	0	0	0	1	0	0	0	1	0	0	7	7	7	7	6	6	6	7	7	6	6	7	25	0	0.50	1.00	1.00	0.00
1	1	1	1	2	0	1	0	0	1	0	0	0	0	1	6	6	5	5	5	5	6	5	6	6	5	6	20	1	1.00	1.00	1.00	0.00
1	1	1	0	2	1	1	1	1	0	1	1	1	1	1	7	7	7	7	7	7	7	7	7	7	7	7	24	1	0.50	1.00	1.00	0.00
1	1	1	0	2	1	2	1	1	1	1	3	1	2	2	2	3	6	5	2	5	3	6	5	3	5	5	22	1	1.00	1.00	1.00	0.00
1	1	1	0	2	2	3	2	2	1	3	2	0	3	3	7	7	7	5	5	7	7	6	7	7	7	7	26	0	0.50	1.00	1.00	0.00
1	1	1	0	2	0	1	0	0	1	1	0	1	0	0	5	5	6	6	5	6	6	6	6	5	5	6	25	0	0.50	1.00	1.00	0.00
1	1	1	0	2	0	1	0	0	1	0	2	2	0	0	4	4	5	4	4	4	5	4	4	4	4	4	47	1	0.50	1.00	1.00	0.00
1	1	1	0	2	1	0	0	0	2	0	2	2	1	0	7	7	7	7	7	7	7	7	7	7	7	7	43	0	0.50	1.00	1.00	0.00
1	1	1	0	2	0	1	0	1	0	0	2	1	1	1	5	5	6	5	6	5	5	4	4	6	7	6	39	0	1.00	1.00	1.00	0.00
1	1	1	0	2	1	2	1	1	1	2	1	1	1	1	7	7	7	6	7	6	6	6	6	7	6	6	23	1	0.50	1.00	1.00	0.00
1	1	1	0	2	1	1	0	0	0	0	0	1	0	0	7	7	7	7	7	7	7	7	7	7	7	7	37	0	0.50	1.00	1.00	0.00
1	1	1	0	2	0	1	1	1	0	0	0	1	1	0	7	7	7	5	6	4	6	6	6	7	7	5	27	0	1.00	1.00	1.00	0.00
1	1	1	0	2	1	0	2	2	2	0	2	2	1	1	7	6	3	2	4	3	2	3	5	7	3	4	30	0	1.00	1.00	1.00	1.00
1	1	1	0	2	2	3	2	1	1	1	3	1	2	2	7	7	6	6	7	6	5	3	6	7	5	6	23	0	0.50	1.00	1.00	0.00
1	1	1	0	2	0	0	0	0	0	0	1	0	0	1	7	7	7	7	6	6	6	5	6	7	7	5	46	0	0.50	1.00	1.00	#NULL!
1	1	1	0	2	1	0	0	0	1	0	3	1	1	0	7	7	6	6	7	6	6	5	7	7	6	5	36	0	0.50	1.00	1.00	0.00
1	1	1	0	2	0	0	1	1	0	0	2	0	0	0	4	6	5	7	5	5	5	5	5	7	6	5	53	0	1.00	1.00	1.00	0.00
1	1	1	0	2	1	0	0	0	0	0	1	0	1	0	7	7	7	7	7	7	7	7	7	7	7	7	27	1	0.50	1.00	1.00	0.00
1	1	1	0	2	0	0	0	0	1	0	0	1	0	0	7	7	6	5	7	6	6	6	6	7	6	6	24	0	1.00	1.00	1.00	0.00
1	1	1	0	2	3	3	2	2	1	2	1	0	2	2	7	7	7	7	7	7	7	7	7	7	7	7	22	0	1.00	1.00	1.00	0.00
1	1	1	0	2	0	2	0	3	0	0	1	1	1	2	4	7	7	6	5	4	4	5	5	6	5	5	30	1	0.50	1.00	1.00	1.00
1	1	1	0	2	0	0	0	0	1	0	0	1	0	0	7	7	7	5	7	7	7	6	7	7	6	7	25	0	0.50	1.00	1.00	0.00
1	1	2	0	2	0	1	1	0	2	1	1	2	1	1	7	7	7	6	7	7	7	6	7	7	7	7	28	1	0.50	1.00	1.00	1.00
1	1	1	0	2	2	1	1	0	1	0	0	1	1	1	5	4	5	3	4	5	5	3	5	4	5	6	20	1	0.33	1.00	1.00	0.00
1	1	1	0	2	0	0	1	0	1	0	1	1	0	0	7	7	7	7	7	7	7	7	7	7	6	7	30	0	0.50	1.00	1.00	0.00
1	1	1	0	2	0	1	1	1	0	0	0	1	0	0	7	7	6	6	7	5	5	6	5	7	6	5	25	1	1.00	1.00	1.00	0.00
1	1	1	0	2	0	2	0	0	2	0	2	1	1	1	2	2	6	5	2	4	5	5	5	2	5	5	24	1	0.50	1.00	1.00	0.00
1	1	1	0	2	0	1	1	1	1	0	1	2	1	0	5	5	5	4	7	7	7	4	7	7	6	7	47	0	0.50	1.00	1.00	0.00
1	1	1	0	2	1	1	0	0	1	0	0	0	1	1	3	3	6	5	2	4	4	5	5	2	5	4	23	1	1.00	1.00	1.00	0.00
1	1	1	0	2	1	2	0	1	1	2	3	1	0	1	6	6	6	5	6	6	6	4	6	6	5	5	20	0	1.00	1.00	1.00	1.00
1	1	1	0	2	0	1	0	1	1	2	0	0	0	0	7	7	2	3	7	6	6	2	6	7	2	6	27	1	1.00	1.00	1.00	0.00
1	1	1	0	2	1	2	2	1	2	2	2	2	1	1	7	7	7	6	6	6	7	6	6	6	6	6	20	1	1.00	1.00	1.00	0.00
1	1	1	0	2	1	0	0	0	2	0	0	0	0	0	7	7	7	7	7	7	7	6	7	7	7	7	32	0	1.00	1.00	1.00	1.00
1	1	1	0	2	2	1	3	3	0	3	2	1	3	1	7	7	7	7	7	4	4	7	7	7	7	4	28	0	0.50	1.00	1.00	1.00
1	1	1	0	2	0	0	1	1	3	0	1	2	1	1	5	5	4	4	4	4	4	4	5	4	4	5	27	1	1.00	1.00	1.00	1.00
1	1	2	0	2	1	2	1	2	3	0	2	1	1	0	7	7	7	6	7	7	7	7	7	7	6	7	19	0	1.00	1.00	1.00	0.00
1	1	1	0	2	1	2	0	2	0	0	2	2	1	2	6	6	7	7	7	6	6	7	6	6	6	6	19	0	0.50	1.00	1.00	0.00
2	2	2	1	2	0	1	1	2	1	0	1	1	1	1	6	5	6	6	5	5	5	7	6	5	7	6	27	0	0.50	2.00	1.00	1.00
2	1	1	1	2	0	1	1	0	0	1	1	1	0	0	6	6	7	7	6	6	6	7	6	6	7	6	27	0	1.00	1.00	1.00	0.00
2	2	1	2	3	1	1	2	1	1	1	2	2	1	1	5	5	6	5	5	4	5	5	5	5	4	4	60	1	0.50	2.00	1.00	0.00
1	1	1	0	1	1	1	1	1	1	0	1	0	2	1	4	4	6	4	4	6	6	5	6	3	6	6	18	0	1.00	1.00	1.00	0.00
1	1	1	0	1	0	1	0	0	0	0	0	0	0	0	6	6	4	4	6	4	4	5	5	5	5	5	23	0	1.00	1.00	1.00	0.00
1	1	1	0	1	3	2	2	1	1	2	1	1	3	3	3	5	6	6	4	3	3	2	2	2	6	3	37	1	0.50	1.00	1.00	1.00
1	1	1	0	1	0	0	0	0	3	0	0	3	0	0	4	4	4	4	4	4	4	4	4	4	4	4	39	1	1.00	1.00	1.00	0.00
1	1	1	0	1	1	1	1	2	1	0	1	1	0	1	4	4	4	4	4	4	4	3	4	3	4	4	42	1	1.00	1.00	1.00	0.00
1	1	1	0	1	0	0	0	0	0	0	0	0	0	0	7	7	7	7	7	7	7	7	7	7	7	7	27	0	0.50	1.00	1.00	0.00
1	1	1	0	1	0	0	0	0	0	0	0	1	0	0	7	7	6	6	7	6	6	5	7	7	7	7	23	0	1.00	1.00	1.00	0.00
1	1	1	0	1	0	1	0	0	1	0	1	1	0	1	6	6	6	6	6	6	6	6	6	6	6	6	24	0	0.50	1.00	1.00	0.00
1	1	1	0	1	0	0	0	0	0	0	0	0	0	0	6	6	6	5	6	5	7	6	5	7	6	4	31	1	0.50	1.00	1.00	0.00
1	1	1	0	1	0	0	0	1	1	0	0	0	0	1	7	7	7	7	7	5	5	7	5	7	7	6	29	0	1.00	1.00	1.00	0.00
1	1	1	0	1	0	2	0	1	0	1	2	1	0	0	7	7	6	6	7	6	6	5	5	7	5	6	27	1	1.00	1.00	1.00	0.00
1	1	1	0	1	1	2	0	2	1	2	3	1	0	2	6	6	7	7	7	6	6	6	6	6	6	7	24	0	0.50	1.00	1.00	0.00
1	1	1	0	1	0	2	0	2	1	0	0	0	0	1	7	7	7	7	7	7	7	7	7	7	7	7	28	0	0.50	1.00	1.00	1.00
1	1	1	0	1	1	0	0	0	1	0	0	2	0	0	7	6	7	6	5	6	7	7	6	6	6	6	38	1	0.50	1.00	1.00	0.00
1	1	1	0	1	1	0	1	0	1	0	1	1	0	1	7	7	7	7	7	7	7	7	7	7	7	7	22	0	0.50	1.00	1.00	0.00
1	1	1	0	1	0	0	0	0	0	0	1	0	0	0	7	7	7	7	7	7	7	7	7	7	7	7	25	1	1.00	1.00	1.00	0.00
1	1	1	0	1	0	0	0	0	0	0	1	0	0	0	7	7	7	7	7	7	7	7	7	7	7	7	26	0	1.00	1.00	1.00	0.00
1	1	1	0	1	0	2	0	1	1	0	2	1	0	2	4	2	7	5	2	4	3	4	5	4	6	5	23	1	1.00	1.00	1.00	0.00
1	1	1	0	1	0	0	0	0	1	0	0	0	0	0	7	7	7	7	7	5	4	6	3	7	6	3	56	1	1.00	1.00	1.00	0.00
1	1	1	0	1	0	2	0	1	1	0	1	1	2	2	7	7	7	7	7	4	4	7	7	7	7	5	23	1	1.00	1.00	1.00	0.00
1	1	1	0	1	0	0	0	0	0	0	1	0	0	0	7	7	5	6	7	5	6	4	5	7	5	5	26	1	1.00	1.00	1.00	0.00
1	1	1	0	1	0	2	0	0	0	0	0	0	0	0	7	7	6	5	7	5	5	6	6	7	6	6	24	0	0.50	1.00	1.00	0.00
1	1	1	0	1	0	1	1	1	0	0	1	0	0	1	4	4	6	5	4	6	6	6	6	4	5	6	24	1	0.33	1.00	1.00	0.00
1	1	1	0	1	1	2	1	2	1	0	1	1	1	2	6	6	7	7	6	6	6	7	6	6	7	6	24	0	0.50	1.00	1.00	0.00
1	1	1	0	1	0	0	0	0	0	0	0	0	0	0	7	7	7	7	7	7	7	7	7	7	7	7	24	0	1.00	1.00	1.00	0.00
1	1	1	0	1	0	1	1	1	1	1	1	1	1	1	7	7	6	6	7	6	6	5	6	7	6	6	27	0	0.50	1.00	1.00	0.00
1	1	1	0	1	0	0	0	0	0	0	1	0	0	0	7	7	5	5	7	6	6	5	6	7	4	6	45	0	0.50	1.00	1.00	0.00
1	1	1	0	1	1	0	2	1	1	2	3	1	2	1	5	5	7	7	5	5	3	7	5	6	7	7	26	0	1.00	1.00	1.00	1.00
1	1	1	0	1	0	0	0	1	0	0	1	0	0	0	7	7	7	7	7	6	6	7	6	7	7	6	23	0	0.50	1.00	1.00	0.00
1	1	1	0	1	1	0	0	0	3	0	2	1	0	1	7	7	7	6	7	6	6	6	6	7	6	6	28	0	0.50	1.00	1.00	0.00
1	1	1	0	1	0	0	0	0	0	0	0	0	0	0	6	7	7	6	7	5	6	6	6	7	6	6	33	0	1.00	1.00	1.00	0.00
1	1	1	0	1	0	1	0	0	1	0	0	1	0	0	6	7	5	5	6	6	6	5	7	7	6	7	25	1	1.00	1.00	1.00	1.00
1	1	1	0	1	0	0	0	0	1	0	1	0	1	0	4	4	5	5	4	6	6	4	6	4	5	6	27	1	1.00	1.00	1.00	1.00
1	1	1	0	1	0	1	0	0	0	0	0	0	0	1	6	7	7	7	7	5	3	6	5	6	5	4	47	1	1.00	1.00	1.00	0.00
1	1	1	0	1	0	0	0	0	1	1	1	1	1	0	7	7	7	7	7	2	2	7	2	7	7	1	33	0	0.50	1.00	1.00	1.00
1	1	1	0	1	0	0	0	2	1	1	0	1	1	1	6	6	6	6	6	6	6	6	6	6	6	6	49	1	1.00	1.00	1.00	1.00
1	1	1	0	1	0	0	0	0	2	0	1	1	0	0	7	7	7	7	7	6	6	7	6	7	7	6	35	1	0.50	1.00	1.00	0.00
1	1	1	0	1	0	0	0	0	1	1	0	0	2	0	5	5	3	2	5	6	7	3	7	5	7	7	32	0	1.00	1.00	1.00	1.00
1	1	1	0	1	1	2	0	0	0	3	1	3	0	0	7	7	7	7	7	7	7	7	7	7	7	7	50	1	1.00	1.00	1.00	0.00
1	1	1	0	1	0	0	0	0	2	0	0	1	0	0	6	6	5	6	6	6	6	5	6	6	4	5	28	0	1.00	1.00	1.00	0.00
1	1	1	0	1	0	0	0	0	3	0	1	1	0	0	6	6	6	6	6	6	6	6	6	6	6	6	30	1	1.00	1.00	1.00	1.00
1	1	1	0	1	0	0	0	0	0	0	0	0	0	0	7	7	7	7	7	7	7	7	7	7	7	7	46	0	1.00	1.00	1.00	0.00
1	1	1	0	1	0	0	1	1	1	1	0	0	1	0	2	4	2	2	1	6	6	1	6	1	3	7	36	0	1.00	1.00	1.00	1.00
1	1	1	0	1	0	1	0	1	0	1	1	1	1	1	4	5	3	3	6	2	2	2	2	6	2	2	40	1	0.50	1.00	1.00	1.00
1	1	1	0	1	0	1	0	1	1	0	0	1	0	0	7	7	7	7	7	7	7	7	7	7	7	7	28	0	0.33	1.00	1.00	1.00
1	1	1	0	1	0	0	0	0	0	0	1	0	1	0	7	7	7	6	7	7	7	5	7	7	7	7	23	0	1.00	1.00	1.00	0.00
1	1	1	0	1	0	0	0	0	1	0	1	0	0	0	5	5	7	6	5	7	7	6	7	6	7	7	35	0	0.50	1.00	1.00	0.00
1	1	1	0	1	0	0	1	2	1	0	0	1	2	0	4	4	6	7	4	5	5	7	5	4	7	4	22	1	0.50	1.00	1.00	0.00
1	1	1	0	1	1	0	1	0	1	0	0	0	0	0	7	7	7	7	7	7	7	7	7	7	4	7	47	1	1.00	1.00	1.00	0.00
1	1	1	0	1	0	1	0	0	0	0	0	0	0	0	7	7	7	7	7	7	7	7	7	7	7	7	41	0	0.50	1.00	1.00	0.00
1	1	1	0	1	0	0	0	0	1	0	1	0	0	0	5	5	5	5	4	5	5	5	5	5	5	5	24	0	0.50	1.00	1.00	0.00
1	1	1	0	1	0	0	0	0	0	1	0	0	0	0	7	7	7	7	7	7	7	7	7	7	7	7	33	0	1.00	1.00	1.00	1.00
1	1	1	0	1	0	0	0	1	2	1	1	2	0	0	7	7	7	7	7	6	6	6	6	7	7	6	28	0	0.33	1.00	1.00	1.00
1	1	1	0	1	1	1	0	0	1	0	0	0	0	0	6	6	7	6	6	6	5	6	6	6	6	6	24	0	1.00	1.00	1.00	1.00
1	1	1	0	1	0	0	2	2	2	2	2	2	0	2	7	7	7	7	7	5	5	7	7	7	7	5	36	0	1.00	1.00	1.00	1.00
1	1	1	0	1	0	1	0	1	1	1	1	1	0	1	7	7	7	7	7	7	7	7	7	7	7	7	24	0	0.50	1.00	1.00	0.00
1	1	1	0	1	0	0	0	0	3	0	0	3	0	0	7	1	1	1	1	1	1	1	1	1	1	7	29	1	0.50	1.00	1.00	#NULL!
1	1	1	0	1	0	1	0	0	1	0	0	1	0	0	7	7	6	7	7	6	4	6	3	7	7	3	31	0	1.00	1.00	1.00	1.00
1	1	1	0	1	3	3	1	1	0	0	0	1	0	0	7	7	7	6	7	7	7	7	7	7	1	7	24	0	1.00	1.00	1.00	1.00
1	1	1	0	1	0	1	0	1	1	0	1	0	0	1	6	6	6	6	6	4	4	6	4	6	6	5	26	1	0.50	1.00	1.00	0.00
1	1	1	0	1	0	1	0	0	1	0	0	1	0	0	6	6	6	4	6	6	6	4	6	6	6	6	33	0	0.50	1.00	1.00	0.00
1	1	1	0	1	0	0	0	0	0	0	1	0	0	0	7	7	5	6	7	2	2	6	4	7	6	5	33	1	0.50	1.00	1.00	1.00
1	1	1	0	1	0	0	0	0	3	0	0	1	1	0	6	6	7	6	6	6	6	6	6	6	6	6	49	1	1.00	1.00	1.00	1.00
1	1	1	0	1	2	2	1	1	0	1	2	0	0	1	7	7	3	3	7	5	4	3	4	7	3	4	30	0	0.50	1.00	1.00	1.00
1	1	1	0	1	1	1	0	2	1	1	1	1	0	0	6	7	7	7	6	6	6	5	6	6	5	6	34	0	1.00	1.00	1.00	1.00
1	1	1	0	1	0	0	0	1	1	0	1	0	0	1	7	7	7	7	7	7	7	7	7	7	7	7	32	0	1.00	1.00	1.00	0.00
1	1	1	0	1	0	0	0	0	1	0	1	1	1	1	5	5	6	5	4	5	5	5	6	5	5	6	59	0	1.00	1.00	1.00	0.00
1	1	1	0	1	0	1	0	1	2	1	0	1	1	0	4	5	6	6	6	6	5	5	6	4	5	5	25	0	1.00	1.00	1.00	1.00
1	1	1	0	1	1	1	0	0	0	0	1	0	0	0	7	7	7	7	7	6	6	7	7	7	7	6	31	0	0.50	1.00	1.00	0.00
1	1	1	0	1	1	2	1	1	1	1	2	1	1	1	6	7	7	6	7	6	7	5	7	7	6	7	30	0	0.50	1.00	1.00	0.00
1	1	1	0	1	0	0	1	0	1	0	1	1	1	0	6	6	7	7	6	7	6	7	7	7	7	7	32	0	1.00	1.00	1.00	0.00
1	1	1	0	1	0	1	0	1	1	1	1	1	0	1	5	5	5	5	5	7	6	4	7	6	5	6	43	0	1.00	1.00	1.00	0.00
1	1	1	0	1	0	1	0	0	1	0	1	1	0	0	7	7	7	7	7	5	5	6	6	7	7	6	22	0	1.00	1.00	1.00	0.00
1	1	1	0	1	1	2	0	0	0	0	1	1	0	1	6	6	7	7	6	5	5	6	6	6	7	6	19	0	1.00	1.00	1.00	0.00
1	1	1	0	1	0	0	0	0	1	0	0	0	0	0	7	7	7	7	7	7	7	7	7	7	7	7	21	0	1.00	1.00	1.00	0.00
1	1	1	0	1	1	1	0	1	1	0	2	0	0	1	7	7	7	7	7	4	4	6	2	7	7	5	25	1	0.50	1.00	1.00	0.00
1	1	1	0	1	0	3	0	2	3	0	2	0	0	0	5	5	7	7	4	7	6	6	6	4	7	6	23	0	1.00	1.00	1.00	0.00
1	1	1	0	1	0	0	0	1	1	0	1	1	0	1	7	7	7	7	7	7	7	7	7	7	7	7	31	0	1.00	1.00	1.00	0.00
1	1	1	0	1	0	1	0	0	0	0	1	0	0	1	7	7	7	7	7	5	5	6	6	7	6	6	18	0	0.33	1.00	1.00	0.00
1	1	1	0	1	0	1	0	0	2	0	0	1	0	0	5	3	6	5	1	2	3	6	2	1	6	3	18	0	1.00	1.00	1.00	0.00
1	1	1	0	1	0	0	0	0	0	0	0	0	0	0	7	7	6	6	7	6	6	6	6	7	6	6	23	0	1.00	1.00	1.00	0.00
1	1	1	0	1	1	0	1	1	1	0	1	1	0	0	7	7	6	6	7	6	6	6	7	7	4	7	28	0	1.00	1.00	1.00	0.00
1	1	1	0	1	0	1	0	1	1	0	0	0	0	1	7	7	7	7	7	5	5	7	7	7	7	6	23	0	0.50	1.00	1.00	0.00
1	1	1	0	1	0	0	0	0	0	0	1	0	0	0	6	6	6	5	6	5	7	6	6	7	6	6	24	1	0.50	1.00	1.00	0.00
1	1	1	0	1	2	2	0	0	1	1	2	1	2	2	4	4	5	5	4	5	5	5	5	4	6	5	22	0	0.50	1.00	1.00	0.00
1	1	1	0	1	0	0	0	0	1	0	0	0	0	0	7	7	7	7	7	7	7	7	7	7	7	7	26	1	1.00	1.00	1.00	0.00
1	1	1	0	1	0	0	0	0	2	2	0	0	0	1	7	7	7	7	7	4	3	7	5	7	6	4	25	1	0.50	1.00	1.00	0.00
1	1	1	0	1	0	0	0	0	0	0	0	0	0	0	7	7	7	7	7	7	7	7	7	7	7	7	32	0	1.00	1.00	1.00	0.00
1	1	1	0	1	1	1	0	0	0	0	1	0	0	0	7	7	7	7	7	7	7	4	7	7	5	7	18	1	1.00	1.00	1.00	0.00
1	1	1	0	1	0	2	1	1	1	1	0	2	0	0	7	7	7	7	7	7	4	5	5	7	7	5	35	0	0.50	1.00	1.00	1.00
1	1	1	0	1	0	1	0	1	0	0	0	1	1	2	1	1	7	7	1	3	4	5	4	1	7	4	24	1	0.50	1.00	1.00	0.00
1	1	1	0	1	0	1	0	0	1	0	1	1	1	1	7	7	7	7	7	7	7	7	7	7	7	7	25	0	0.50	1.00	1.00	0.00
1	1	1	0	1	0	1	0	0	1	0	1	0	1	1	7	7	7	7	7	6	6	7	6	7	6	6	30	0	1.00	1.00	1.00	1.00
1	1	1	0	1	1	1	1	0	0	0	1	1	1	0	6	7	7	7	7	6	5	6	5	7	7	5	22	0	1.00	1.00	1.00	0.00
1	1	1	0	1	1	1	1	1	0	0	2	1	1	0	7	7	7	7	7	6	6	7	7	7	6	5	23	0	0.50	1.00	1.00	0.00
1	1	1	0	1	0	0	0	1	1	0	1	1	0	0	7	7	7	7	6	5	6	6	6	7	6	5	28	1	1.00	1.00	1.00	0.00
1	1	1	0	1	0	0	0	0	0	0	0	0	0	1	5	6	7	7	5	6	5	7	7	6	7	7	30	0	1.00	1.00	1.00	0.00
1	1	1	0	1	0	1	0	0	1	0	2	1	1	1	1	4	6	2	2	2	6	6	6	1	7	5	24	1	0.50	1.00	1.00	0.00
1	1	1	0	1	0	0	0	0	1	0	1	1	0	1	7	7	5	5	7	5	5	5	4	7	5	5	57	1	0.50	1.00	1.00	0.00
1	1	1	0	1	2	1	1	1	3	1	1	2	2	0	5	5	5	5	5	5	5	5	5	6	5	5	22	0	1.00	1.00	1.00	0.00
1	1	1	0	1	0	1	0	0	0	0	0	0	0	0	7	7	7	7	7	7	7	7	7	7	7	7	31	0	0.50	1.00	1.00	0.00
1	1	1	0	1	0	2	0	0	1	0	0	0	0	0	7	7	7	7	7	6	6	6	6	7	7	6	20	1	1.00	1.00	1.00	0.00
1	1	4	0	1	0	0	0	3	0	1	2	2	1	1	6	5	7	5	5	4	4	5	4	4	5	4	37	1	1.00	1.00	1.00	1.00
1	1	1	0	1	0	0	0	0	3	0	0	0	0	0	7	7	7	7	7	7	7	7	7	7	7	7	46	0	0.33	1.00	1.00	0.00
1	1	1	0	1	2	2	1	1	2	0	0	1	1	2	4	6	6	6	7	7	7	5	6	5	6	7	19	0	0.50	1.00	1.00	0.00
1	1	1	0	1	1	1	0	1	0	1	0	0	0	0	4	6	6	4	7	5	5	4	5	6	4	5	23	1	1.00	1.00	1.00	1.00
1	1	1	0	1	0	3	0	1	1	1	1	0	0	1	6	7	7	5	7	7	6	4	6	7	7	5	20	1	0.50	1.00	1.00	0.00
1	1	1	0	1	0	1	0	0	0	0	1	1	0	0	6	7	6	5	6	5	6	5	6	7	3	5	59	1	0.50	1.00	1.00	0.00
1	1	1	0	1	0	1	1	1	2	2	0	1	0	1	7	7	3	1	7	5	4	1	5	7	1	5	26	1	0.50	1.00	1.00	0.00
1	1	1	0	1	0	0	0	0	1	0	0	1	0	0	5	6	5	5	5	5	5	5	5	5	6	5	51	1	0.50	1.00	1.00	1.00
1	1	1	0	1	0	0	0	0	0	0	1	0	0	0	7	7	7	7	7	7	7	7	7	7	7	7	40	0	1.00	1.00	1.00	0.00
1	1	1	0	1	0	0	0	2	1	0	0	1	0	0	6	6	5	6	5	4	4	5	4	6	4	4	33	1	0.25	1.00	1.00	1.00
1	1	1	0	1	0	0	0	0	0	0	0	0	0	0	7	7	6	7	7	6	6	6	6	7	6	6	53	0	0.50	1.00	1.00	0.00
1	1	1	0	1	0	0	0	0	3	0	1	0	0	1	7	7	6	6	7	6	6	7	6	7	6	6	30	1	0.50	1.00	1.00	0.00
1	1	1	0	1	0	1	0	0	0	0	1	0	1	1	7	7	6	6	7	6	6	3	5	7	7	6	22	1	1.00	1.00	1.00	0.00
1	1	1	0	1	0	0	0	1	2	0	0	0	0	1	7	7	7	7	7	7	7	7	7	7	7	7	27	1	0.50	1.00	1.00	#NULL!
1	1	1	0	1	0	0	0	0	3	0	1	1	0	0	1	6	6	5	6	2	2	6	1	5	4	1	55	1	0.50	1.00	1.00	0.00
1	1	1	0	1	0	1	0	0	1	0	1	0	1	1	7	7	6	6	7	6	6	6	7	7	7	7	29	0	0.50	1.00	1.00	0.00
1	1	1	0	1	0	0	0	0	2	0	0	0	0	0	7	7	7	7	7	7	7	7	7	7	7	7	22	0	1.00	1.00	1.00	0.00
1	1	1	0	1	0	1	0	0	1	0	0	1	0	1	7	6	7	7	7	4	5	6	4	6	6	4	36	1	0.50	1.00	1.00	0.00
1	1	1	0	1	0	0	0	0	1	0	1	1	0	0	7	7	5	6	7	4	4	2	5	7	3	4	36	1	0.50	1.00	1.00	0.00
1	1	1	0	1	2	1	1	0	2	0	1	2	1	1	6	4	4	6	7	5	5	6	4	7	6	4	47	0	0.50	1.00	1.00	0.00
1	1	1	0	1	2	0	0	0	0	0	0	1	0	0	7	7	7	7	7	7	7	7	7	7	6	7	19	0	0.50	1.00	1.00	0.00
1	1	1	0	1	0	0	0	0	0	0	0	1	0	0	7	7	7	7	7	7	7	7	7	7	7	7	28	1	0.50	1.00	1.00	0.00
1	1	1	0	1	0	0	0	0	2	1	2	0	3	2	6	6	6	6	6	6	5	5	7	7	6	5	22	1	0.50	1.00	1.00	1.00
1	1	1	0	1	0	1	1	1	1	0	0	1	0	2	7	7	3	1	7	5	6	1	6	7	1	6	41	1	0.50	1.00	1.00	0.00
1	1	1	0	1	0	1	0	0	0	1	0	0	0	1	1	1	5	5	1	5	6	2	5	2	5	6	19	1	1.00	1.00	1.00	0.00
1	1	1	0	1	0	0	0	0	1	0	1	0	0	0	7	7	3	3	7	4	4	3	4	7	3	4	59	1	0.50	1.00	1.00	0.00
1	1	1	0	1	0	2	0	0	2	0	0	1	1	2	6	6	5	4	6	3	4	4	4	7	5	4	22	1	0.50	1.00	1.00	0.00
1	1	1	0	1	0	1	1	0	1	0	0	0	0	1	7	7	7	7	7	7	7	6	7	7	7	6	28	0	0.50	1.00	1.00	0.00
1	1	1	0	1	0	0	0	0	0	0	0	0	0	0	7	7	7	7	7	7	7	7	7	7	7	7	37	1	1.00	1.00	1.00	0.00
1	1	1	0	1	0	2	1	1	1	0	3	0	1	1	5	5	7	7	5	6	6	6	7	5	7	6	19	0	0.50	1.00	1.00	0.00
1	1	1	0	1	1	1	1	0	3	1	0	2	1	0	5	5	7	7	6	5	5	4	6	6	6	5	19	0	1.00	1.00	1.00	1.00
1	1	2	0	1	0	1	0	2	2	0	1	1	3	1	1	1	7	6	1	4	5	4	4	1	7	4	19	1	0.20	1.00	1.00	0.00
1	1	1	0	1	0	0	0	2	1	0	1	0	1	1	6	6	6	6	6	6	6	6	6	6	6	6	32	1	1.00	1.00	1.00	1.00
1	1	1	0	1	1	1	1	1	1	0	0	1	0	1	7	7	6	6	7	7	7	6	7	7	7	7	37	0	1.00	1.00	1.00	0.00
1	1	1	0	1	0	0	0	3	1	0	1	1	0	0	7	7	6	6	7	5	5	5	5	7	6	5	30	0	1.00	1.00	1.00	0.00
1	1	1	0	1	1	0	0	0	1	0	0	1	0	0	7	7	7	7	7	4	4	7	5	7	6	5	40	0	0.50	1.00	1.00	1.00
1	1	1	0	1	0	0	0	1	0	0	1	0	0	0	6	7	7	7	7	6	6	7	6	6	7	6	24	1	1.00	1.00	1.00	0.00
1	1	1	0	1	0	2	1	3	0	1	3	0	2	1	4	5	5	5	4	5	6	4	6	4	5	6	35	0	1.00	1.00	1.00	1.00
1	1	1	0	1	0	1	0	1	0	0	1	1	0	0	6	6	5	5	6	6	6	5	6	6	4	6	47	0	1.00	1.00	1.00	0.00
1	1	1	0	1	0	0	0	0	0	0	0	0	0	0	2	2	1	1	2	2	2	2	2	1	1	2	32	0	1.00	1.00	1.00	1.00
1	1	1	0	1	0	0	0	0	0	0	0	0	0	0	7	7	7	7	7	7	7	7	7	7	7	7	35	1	1.00	1.00	1.00	1.00
1	1	1	0	1	0	0	0	1	1	0	0	1	1	0	4	7	6	6	7	6	6	5	6	7	5	7	25	1	1.00	1.00	1.00	1.00
1	1	1	0	1	0	0	0	3	0	0	0	0	0	0	7	7	7	7	7	7	7	7	7	7	7	7	27	0	1.00	1.00	1.00	1.00
1	1	1	0	1	0	1	0	0	0	0	1	0	0	1	7	7	6	6	7	5	5	6	5	7	6	5	43	1	0.50	1.00	1.00	0.00
1	1	1	0	1	0	0	0	0	2	0	1	1	0	0	7	7	6	5	7	7	7	6	7	7	7	7	27	1	1.00	1.00	1.00	0.00
1	1	1	0	1	1	1	0	0	0	0	1	0	0	2	7	7	7	6	7	6	6	6	7	7	7	6	27	0	0.50	1.00	1.00	0.00
1	1	1	0	1	1	1	1	0	2	0	1	2	2	1	4	4	7	7	6	6	6	7	6	4	7	7	20	1	0.50	1.00	1.00	0.00
1	1	1	0	1	0	0	0	0	0	0	1	0	0	0	7	7	7	7	7	7	7	7	7	7	7	7	29	0	0.50	1.00	1.00	0.00
1	1	1	0	1	0	0	0	1	0	0	1	0	0	0	7	7	7	7	7	6	6	7	6	7	7	6	43	0	1.00	1.00	1.00	0.00
2	2	1	1	3	0	3	0	0	1	0	2	1	1	1	5	7	6	4	6	6	6	4	6	6	5	6	23	0	0.50	1.00	1.00	0.00
2	2	1	1	3	0	0	0	1	1	0	1	1	1	0	7	7	3	3	7	7	7	3	7	7	3	7	28	0	0.50	1.00	1.00	0.00
2	2	1	1	3	1	1	1	1	1	0	1	1	0	1	6	6	6	5	6	5	5	4	5	6	5	5	20	0	0.50	1.00	1.00	0.00
2	2	1	1	3	1	2	0	0	2	0	2	2	0	1	4	5	6	3	4	5	5	3	5	6	6	5	36	0	1.00	1.00	1.00	0.00
2	1	1	0	2	0	1	0	0	1	0	0	0	0	0	5	6	7	6	5	5	5	4	5	6	5	5	20	0	1.00	1.00	1.00	0.00
2	1	1	0	2	0	0	2	2	0	0	2	1	0	2	7	7	7	7	7	7	7	7	7	7	7	7	28	0	0.50	1.00	1.00	0.00
2	1	1	0	2	0	0	0	0	0	0	0	0	0	0	7	7	7	7	7	7	7	7	7	7	6	7	26	0	1.00	1.00	1.00	0.00
2	1	2	0	2	1	1	0	2	1	1	2	0	0	1	7	6	5	6	7	6	6	5	6	7	5	6	23	1	1.00	1.00	1.00	0.00
2	1	1	0	2	0	0	0	0	0	0	0	0	0	0	7	7	7	7	7	7	7	7	7	7	7	7	44	0	1.00	1.00	1.00	0.00
2	1	1	0	2	0	0	0	0	0	0	0	0	0	1	7	7	7	7	7	6	6	6	7	7	5	6	36	0	1.00	1.00	1.00	0.00
2	1	1	0	2	0	1	1	0	1	1	0	0	0	2	6	6	6	5	5	5	7	4	4	6	6	3	24	1	1.00	1.00	1.00	0.00
2	1	1	0	2	0	1	0	0	0	0	0	0	0	0	7	7	7	6	7	7	7	6	7	7	7	7	41	0	0.50	1.00	1.00	0.00
2	1	1	0	2	0	1	0	1	1	0	0	1	0	0	7	7	7	7	7	6	6	6	6	7	6	6	39	1	0.50	1.00	1.00	0.00
2	1	1	0	2	0	0	0	0	0	0	0	0	0	0	7	7	7	6	7	6	5	6	5	6	7	5	23	0	1.00	1.00	1.00	0.00
2	1	1	0	2	0	0	0	0	0	1	0	0	0	0	7	7	7	7	7	7	7	7	7	7	7	7	28	0	1.00	1.00	1.00	1.00
2	1	1	0	2	1	1	0	0	1	0	2	1	2	2	1	6	6	3	6	2	2	2	2	6	5	2	24	0	1.00	1.00	1.00	0.00
2	1	1	0	2	0	0	0	0	0	0	0	0	0	0	7	7	7	7	7	7	7	7	7	7	7	7	22	0	1.00	1.00	1.00	0.00
2	1	1	0	2	0	0	0	0	1	0	0	0	0	0	7	7	7	6	7	6	7	6	7	7	7	7	22	1	1.00	1.00	1.00	0.00
2	1	1	0	2	0	0	0	0	1	1	0	1	0	1	7	6	5	3	7	6	6	2	6	7	2	6	43	0	1.00	1.00	1.00	0.00
2	1	2	0	2	0	0	0	0	0	0	0	0	0	0	7	7	2	2	7	7	7	3	7	7	3	7	55	0	0.50	1.00	1.00	0.00
2	1	1	0	2	1	1	0	0	3	0	0	3	0	0	7	7	7	7	7	7	4	7	7	7	7	4	26	1	1.00	1.00	1.00	1.00
2	1	1	0	2	0	1	0	2	0	1	0	1	1	0	7	7	7	6	4	7	6	5	7	4	5	6	23	0	0.50	1.00	1.00	1.00
2	1	4	0	2	0	0	0	2	0	1	2	0	0	1	6	4	5	4	6	2	1	6	3	4	6	3	19	0	1.00	1.00	1.00	0.00
2	1	1	0	2	0	1	0	0	0	0	1	1	0	1	7	7	7	7	7	6	6	7	6	1	6	6	55	0	1.00	1.00	1.00	0.00
2	1	1	0	2	1	0	0	0	1	0	1	0	0	0	7	7	7	7	7	7	7	7	7	7	7	7	31	0	0.50	1.00	1.00	0.00
2	1	1	0	2	0	1	0	1	0	0	1	0	1	1	7	7	7	7	7	7	7	7	7	7	7	7	25	1	1.00	1.00	1.00	0.00
2	1	1	0	2	1	3	3	1	0	2	1	2	2	2	5	3	4	2	4	5	5	2	4	2	4	5	26	1	0.50	1.00	1.00	0.00
2	1	1	0	2	0	1	0	2	2	1	0	2	0	0	3	5	6	6	2	1	1	5	5	4	3	3	27	0	1.00	1.00	1.00	0.00
2	1	1	0	2	0	1	0	1	0	1	0	0	0	1	7	7	7	7	7	5	5	7	3	7	7	5	24	0	0.50	1.00	1.00	0.00
2	1	1	0	2	0	0	0	0	0	0	1	0	0	1	5	5	7	7	3	6	6	4	6	3	6	7	29	0	1.00	1.00	1.00	0.00
2	1	1	0	2	1	2	0	1	1	1	1	1	0	0	6	5	6	6	5	6	5	4	5	5	5	5	20	0	1.00	1.00	1.00	0.00
2	1	1	0	2	0	1	1	0	3	0	3	2	2	0	5	7	6	3	7	6	5	4	4	6	4	1	20	1	1.00	1.00	1.00	0.00
2	1	2	0	2	0	1	0	0	1	0	1	1	1	0	7	7	7	7	7	6	6	7	6	7	6	6	28	1	0.50	1.00	1.00	1.00
2	1	1	0	2	0	2	0	0	1	1	0	1	0	1	7	7	5	5	7	5	5	3	5	7	3	5	29	0	1.00	1.00	1.00	0.00
2	1	1	0	2	1	2	1	2	0	1	2	1	1	2	6	6	7	7	5	6	6	7	7	6	7	7	19	1	0.50	1.00	1.00	0.00
2	1	2	0	2	0	1	1	0	0	2	2	1	2	1	7	7	3	3	7	7	7	3	7	7	3	7	39	0	1.00	1.00	1.00	0.00
2	1	1	0	2	0	1	1	0	1	0	0	1	2	0	3	3	5	4	3	2	3	4	4	4	4	1	20	1	0.50	1.00	1.00	0.00
2	1	1	0	2	0	2	0	1	1	2	0	0	1	1	6	6	7	7	6	5	6	7	7	7	7	5	22	1	1.00	1.00	1.00	0.00
2	1	1	0	2	0	2	0	0	1	0	1	1	0	1	6	6	5	6	7	5	5	5	6	7	6	5	42	1	0.50	1.00	1.00	0.00
2	1	1	0	2	0	1	0	0	2	0	2	1	1	2	3	4	5	5	3	5	5	5	6	5	6	6	18	1	0.50	1.00	1.00	0.00
2	1	1	0	2	0	0	0	0	1	0	0	0	1	0	7	7	6	6	7	6	6	6	6	7	6	6	23	1	0.25	1.00	1.00	0.00
2	1	1	0	2	0	2	0	1	1	0	0	2	0	1	7	7	6	6	7	5	5	5	5	7	4	5	33	0	1.00	1.00	1.00	0.00
2	1	1	0	2	0	0	1	0	1	0	0	0	1	0	6	7	3	5	7	6	6	3	4	7	2	5	31	0	1.00	1.00	1.00	0.00
2	1	1	0	2	1	3	1	2	1	0	3	1	0	3	7	7	4	4	7	5	6	2	5	7	5	5	26	1	0.50	1.00	1.00	0.00
2	1	1	0	2	1	2	1	0	0	2	2	1	1	0	5	5	5	5	5	4	4	5	5	5	5	5	38	0	0.50	1.00	1.00	0.00
2	1	1	0	2	3	0	3	3	2	3	2	1	1	2	5	7	5	3	7	7	7	5	7	7	6	7	21	0	1.00	1.00	1.00	1.00
2	1	1	0	2	0	0	0	1	2	0	1	1	0	1	7	7	5	5	7	5	6	5	6	7	5	6	25	0	0.50	1.00	1.00	0.00
2	2	1	1	2	1	1	1	1	1	1	1	2	2	2	6	6	7	6	6	5	5	7	6	6	6	5	31	1	0.50	1.00	1.00	0.00
2	2	1	1	2	0	0	1	0	1	0	1	1	1	0	5	4	5	5	5	6	6	5	7	4	5	6	27	1	1.00	1.00	1.00	0.00
2	2	1	1	2	1	1	1	0	3	0	1	1	1	1	7	7	7	5	7	7	3	6	5	7	7	5	26	1	1.00	1.00	1.00	0.00
2	2	2	1	2	0	0	0	0	1	0	0	0	0	0	7	5	6	5	3	6	5	5	7	5	5	7	25	0	0.50	1.00	1.00	1.00
2	2	1	1	2	0	0	1	1	1	0	0	2	2	0	4	5	5	5	4	4	4	6	5	4	5	4	26	0	1.00	1.00	1.00	1.00
2	2	1	1	2	0	0	0	1	0	0	1	1	0	1	7	7	7	7	7	7	7	7	7	7	7	7	31	0	0.50	1.00	1.00	0.00
2	2	1	1	2	1	1	1	1	1	0	1	1	1	2	6	6	6	6	5	6	7	5	6	6	6	5	41	0	0.50	1.00	1.00	0.00
2	2	1	2	2	0	0	0	0	2	0	0	1	0	0	6	6	6	6	6	6	4	5	5	5	5	5	22	1	1.00	1.00	1.00	1.00
2	2	1	2	2	1	1	0	1	0	0	2	1	0	1	1	1	7	1	1	2	2	7	1	2	1	3	19	0	0.50	1.00	1.00	0.00
2	1	1	1	2	1	2	2	3	1	2	3	2	1	3	7	7	6	5	7	6	6	6	7	7	6	6	39	0	1.00	1.00	1.00	0.00
3	2	1	2	3	0	1	1	0	1	1	3	1	2	0	5	5	6	4	6	5	4	6	5	5	6	7	21	1	0.50	2.00	1.00	0.00
3	2	2	2	3	2	2	1	2	2	2	2	2	2	2	6	6	6	5	5	5	3	5	3	6	6	3	38	1	1.00	2.00	1.00	0.00
2	1	1	1	2	2	3	1	1	1	1	1	1	1	0	6	6	6	5	6	5	6	5	5	6	6	5	29	1	1.00	1.00	1.00	0.00
2	1	2	1	2	0	0	0	0	0	0	0	1	0	0	7	7	6	5	7	7	7	5	7	7	6	7	36	0	1.00	1.00	1.00	0.00
2	1	1	1	2	1	1	0	1	1	1	2	1	0	1	7	7	7	7	7	6	6	6	7	7	6	6	25	0	1.00	1.00	1.00	0.00
2	1	2	1	2	0	1	0	1	2	1	1	1	1	1	2	4	3	2	3	5	6	5	6	4	4	6	46	0	1.00	1.00	1.00	0.00
2	1	1	1	2	0	0	0	0	0	1	0	1	0	0	7	7	7	7	7	6	6	6	7	7	6	7	30	0	1.00	1.00	1.00	0.00
2	1	2	1	2	0	1	0	0	0	1	1	0	0	0	7	7	7	7	7	7	7	7	7	7	7	7	31	1	1.00	1.00	1.00	0.00
2	1	1	1	2	1	0	0	1	1	1	2	1	1	1	6	6	6	6	6	6	6	6	6	6	6	6	53	0	1.00	1.00	1.00	0.00
2	1	1	1	2	0	1	0	0	0	0	0	0	0	1	7	7	5	3	7	6	5	3	5	7	5	5	28	0	1.00	1.00	1.00	0.00
2	1	2	1	2	0	1	0	0	0	0	0	0	0	0	6	6	6	6	6	5	5	6	6	6	5	5	30	0	1.00	1.00	1.00	0.00
2	1	1	1	2	0	1	2	1	2	0	3	1	0	1	7	7	4	4	7	4	4	6	5	7	6	5	37	1	0.50	1.00	1.00	0.00
2	1	1	1	2	0	2	0	0	0	0	1	0	0	2	7	6	7	7	6	6	6	7	6	7	7	5	28	0	1.00	1.00	1.00	0.00
2	1	1	1	2	0	0	0	0	1	0	0	1	0	0	7	7	7	7	7	6	6	6	6	6	6	6	42	1	0.50	1.00	1.00	0.00
2	1	1	1	2	0	0	0	0	1	0	1	2	0	1	5	5	7	6	5	3	3	5	3	5	6	3	19	0	1.00	1.00	1.00	0.00
2	1	1	1	2	0	1	0	1	0	0	1	0	0	1	7	7	6	5	6	7	7	4	7	7	6	6	24	0	1.00	1.00	1.00	0.00
2	1	1	1	2	0	0	0	0	1	2	2	1	0	0	6	6	6	5	7	6	7	6	7	7	7	6	23	0	1.00	1.00	1.00	0.00
2	1	1	1	2	0	1	0	0	2	1	0	1	0	0	7	7	5	5	7	7	7	5	7	7	5	7	18	0	1.00	1.00	1.00	0.00
2	1	1	1	2	0	0	0	0	0	0	1	0	0	0	7	7	7	7	7	5	5	7	5	7	7	5	58	1	0.50	1.00	1.00	0.00
2	1	1	1	2	0	1	0	0	0	0	0	0	0	0	7	7	6	6	7	5	5	5	6	7	7	5	24	0	0.50	1.00	1.00	0.00
2	1	1	1	2	0	0	1	0	1	0	0	1	2	1	1	1	3	3	1	4	4	3	4	1	5	4	27	1	0.50	1.00	1.00	0.00
2	1	1	1	2	0	1	0	0	0	0	0	0	0	1	6	6	4	4	4	4	6	2	6	6	5	6	21	1	0.50	1.00	1.00	0.00
2	1	1	1	2	0	0	0	0	0	0	0	0	0	0	7	7	7	5	7	7	7	5	5	7	6	6	43	0	0.50	1.00	1.00	1.00
2	1	1	1	2	0	1	1	1	2	1	1	1	1	1	6	6	5	5	6	5	5	3	5	6	5	5	30	0	0.50	1.00	1.00	0.00
2	1	1	1	2	0	0	0	0	0	0	1	0	0	0	6	7	7	6	6	7	7	7	7	6	7	7	20	0	1.00	1.00	1.00	0.00
2	1	2	1	2	0	1	0	0	1	0	1	1	0	1	7	7	7	5	7	6	6	5	6	7	4	5	47	0	1.00	1.00	1.00	0.00
2	1	1	1	2	2	2	1	1	2	2	2	2	2	1	5	5	6	5	5	6	6	6	6	4	5	5	25	0	1.00	1.00	1.00	0.00
2	1	1	1	2	0	0	0	0	1	0	1	1	0	0	6	6	6	5	7	6	5	5	6	7	6	6	40	0	1.00	1.00	1.00	0.00
2	1	1	1	2	0	0	0	1	0	0	1	0	0	0	7	7	7	7	7	7	6	7	6	7	7	6	45	0	0.50	1.00	1.00	0.00
2	1	2	1	2	0	2	1	3	0	3	3	2	1	0	7	7	7	7	7	7	1	7	7	7	7	7	20	0	0.33	1.00	1.00	0.00
3	2	1	2	3	1	2	1	1	2	0	1	2	1	1	6	6	6	6	6	6	6	5	6	6	5	6	25	0	1.00	1.00	1.00	0.00
2	2	1	1	3	1	1	1	0	1	0	1	1	1	0	5	6	6	5	6	4	4	5	3	5	6	3	30	0	1.00	1.00	1.00	0.00
2	2	1	1	3	0	2	1	1	1	1	1	2	1	1	3	3	2	2	3	6	5	2	6	3	5	6	23	0	1.00	1.00	1.00	0.00
2	2	1	1	2	0	2	1	2	1	0	2	1	1	2	7	7	6	5	7	4	3	4	5	7	6	5	22	0	0.50	1.00	1.00	0.00
R1	R2	R3	R4	R5	R6	R7	R8	R9	R10	R11	R12	R13	R14	R15	R16	R17	R18	R19	R20	R21	R22	R23	R24	R25	R26	R27	R28	R29	R30	R31	R32	R33	R34	R35	R36	R37	R38	R39	R40	R41	R42	R43	R44	R45	AI1	AI2	AI3	AI4	AI5
5	5	1	1	3	1	5	5	5	1	1	5	1	5	5	1	5	1	1	1	1	3	5	1	1	1	1	1	5	5	5	5	5	5	3	3	1	1	1	1	1	5	1	1	1	5	5	5	5	5
4	3	5	1	1	4	3	4	2	1	4	4	1	3	1	4	4	3	1	3	1	1	3	1	4	3	1	1	4	4	1	5	3	2	4	1	2	4	4	5	1	5	2	4	4	1	1	1	1	1
2	3	4	4	5	1	5	5	5	5	5	5	4	5	1	1	1	4	5	5	3	5	5	4	4	4	2	4	4	5	5	3	1	5	5	5	1	3	5	5	1	5	5	5	5	5	5	1	1	1
4	4	4	3	1	4	2	4	1	2	2	1	2	2	1	1	1	1	1	2	1	2	3	2	4	1	1	5	5	4	1	5	1	5	1	4	1	3	5	4	1	2	3	1	1	1	4	5	5	5
3	2	4	3	4	3	4	3	4	5	4	3	4	4	3	4	2	3	4	3	4	3	2	3	2	2	2	2	2	4	3	4	3	5	3	2	3	4	4	5	3	4	4	3	4	1	4	3	4	4
1	1	5	4	3	1	3	3	5	3	4	1	4	5	1	1	5	4	1	1	4	1	5	5	5	5	1	3	5	2	1	1	1	5	3	4	5	1	1	3	5	5	5	5	5	1	1	1	1	1
4	5	4	5	4	3	5	5	2	5	1	3	2	3	5	3	2	2	5	5	1	5	1	5	5	5	5	1	1	5	5	5	2	4	3	1	5	1	1	4	1	5	5	1	3	2	1	3	3	5
4	2	5	2	2	4	4	3	4	2	5	2	2	4	2	4	2	4	1	1	1	2	2	3	2	2	1	4	1	5	1	5	1	4	4	1	4	5	5	1	1	4	4	4	5	3	3	4	4	2
2	4	5	1	2	5	1	1	1	1	1	2	1	1	1	2	1	1	1	3	1	1	4	2	5	1	1	4	4	2	1	1	4	2	1	3	2	1	5	1	5	1	2	4	3	2	3	4	4	2
1	1	5	5	3	1	1	3	1	3	3	1	3	1	2	1	1	3	3	5	1	1	5	5	5	1	3	5	1	5	3	1	5	1	1	5	5	1	5	1	5	5	3	5	5	5	1	1	1	1
5	2	3	4	1	4	5	5	5	5	5	5	4	5	4	5	5	1	4	1	3	5	5	5	5	5	5	2	5	4	5	5	1	5	5	1	5	5	1	5	1	5	3	1	5	3	1	3	5	5
1	5	5	4	1	2	5	4	5	5	5	1	1	5	3	2	4	4	1	3	1	1	2	3	4	5	5	4	4	5	3	5	4	1	4	3	2	5	2	4	1	5	2	5	4	4	1	4	4	1
3	5	3	3	2	4	3	3	3	4	5	4	3	3	2	4	3	3	2	4	3	2	3	5	3	3	2	3	2	2	4	3	3	3	3	3	4	3	1	4	5	1	4	3	3	5	1	1	1	2
1	4	4	5	4	4	4	3	1	2	3	2	1	2	2	1	1	3	2	3	3	1	1	4	4	2	3	4	4	4	2	5	3	2	1	1	2	2	5	5	2	2	2	3	2	2	1	3	5	1
2	1	1	1	2	2	2	3	2	2	2	2	2	3	3	2	2	2	1	2	2	2	4	2	3	2	2	3	5	3	2	4	4	2	2	3	2	3	4	2	4	3	2	5	2	5	5	5	5	5
4	1	2	2	2	2	2	2	2	1	2	4	4	3	5	5	4	4	5	5	3	3	5	5	5	1	3	2	4	2	2	4	3	3	3	2	4	3	3	2	2	5	5	5	5	1	4	1	1	2
1	4	5	3	2	3	2	2	5	3	1	1	1	1	4	2	1	3	1	1	1	1	5	1	5	1	1	4	5	1	1	1	2	1	1	5	1	1	5	4	5	1	1	5	3	1	3	5	5	3
1	5	4	2	2	2	3	2	1	3	3	3	3	1	1	1	2	1	1	1	3	2	4	4	2	1	1	2	5	2	2	3	5	3	4	3	2	4	5	4	3	1	1	1	1	2	1	1	4	1
3	4	2	1	4	3	5	4	2	5	3	2	4	4	2	3	2	3	3	2	3	1	3	5	3	2	4	3	4	2	1	3	2	3	4	3	1	2	1	3	1	4	3	3	1	3	4	2	4	3
5	3	2	5	1	3	3	4	5	5	5	2	4	5	2	3	2	3	3	4	1	2	4	3	4	4	2	2	4	5	3	3	1	4	2	3	4	4	4	2	2	4	4	5	3	2	5	5	1	4
1	5	5	4	3	3	4	3	3	2	3	1	1	1	4	2	1	2	1	1	1	1	5	3	4	2	2	4	5	1	1	1	5	2	1	3	2	1	5	2	5	1	1	4	2	5	1	1	4	2
3	4	4	2	5	3	4	3	2	4	2	2	2	4	4	3	4	2	3	2	2	4	4	3	4	2	5	3	4	2	2	5	3	3	5	1	2	2	4	3	3	2	4	5	4	3	2	2	2	5
1	3	1	5	1	2	5	5	1	1	4	1	1	1	1	1	2	2	5	5	1	1	3	1	1	1	1	5	1	3	1	1	1	2	3	3	4	1	1	1	3	1	2	5	1	5	1	1	1	1
3	2	5	5	3	3	3	3	2	4	1	3	4	1	3	1	2	5	4	4	3	2	4	5	4	4	4	3	1	4	2	1	3	3	3	3	4	2	1	3	1	4	2	2	5	2	2	4	4	1
4	1	4	4	4	2	5	5	4	5	3	5	4	4	2	4	1	4	5	4	3	2	1	3	2	4	5	2	3	5	4	4	3	4	5	1	5	4	2	4	1	5	3	2	4	1	5	5	5	4
4	3	5	2	3	4	4	4	4	2	3	2	3	3	4	3	3	4	2	2	3	3	3	4	3	3	2	2	3	2	2	3	3	2	2	2	2	2	3	3	4	2	2	4	4	5	1	1	1	1
1	4	5	3	2	2	5	1	5	2	1	1	5	1	2	1	1	1	1	3	1	1	4	1	5	3	1	5	5	4	1	1	5	5	3	2	1	3	4	1	2	1	3	5	5	3	1	1	1	1
2	4	1	3	2	2	1	1	1	1	1	2	1	1	1	1	1	2	1	2	1	1	5	1	4	1	1	5	5	1	1	1	2	1	1	1	1	3	5	4	3	1	5	5	2	5	1	1	1	1
4	4	3	5	3	5	4	4	2	5	1	4	4	5	3	2	1	4	1	5	1	2	4	4	2	2	1	2	5	2	2	5	5	4	1	2	2	2	5	5	5	2	5	5	2	5	1	1	5	1
2	2	5	5	3	4	4	3	5	4	5	3	5	3	4	4	5	5	5	4	2	3	4	5	4	4	5	5	4	4	4	4	4	4	4	4	4	2	2	2	4	5	5	4	5	5	2	3	5	3
5	4	5	2	5	4	5	5	5	3	4	3	3	3	4	3	3	4	2	3	4	3	4	3	4	3	4	5	3	4	3	3	3	2	4	5	4	4	5	4	2	4	3	5	5	1	2	1	1	2
4	2	5	4	4	5	5	5	5	4	5	5	5	5	5	5	4	2	3	5	5	4	2	4	2	4	4	2	2	5	5	5	1	3	4	1	5	5	1	5	1	5	5	5	5	1	4	5	5	4
4	4	5	4	3	5	2	4	4	5	4	3	4	4	4	4	2	4	4	4	2	4	3	4	3	4	4	4	3	5	4	5	2	5	4	2	3	4	5	5	2	5	4	3	4	3	2	3	3	2
3	3	3	5	3	4	2	2	5	4	5	1	4	2	4	4	4	3	5	4	3	3	2	4	4	4	3	2	3	5	4	5	4	4	4	2	4	4	3	4	2	5	5	5	5	4	4	5	5	5
2	2	5	2	1	5	4	4	5	3	3	2	1	4	3	5	1	4	1	3	3	4	1	3	4	3	2	2	3	1	4	5	1	2	5	2	4	3	2	5	2	3	1	5	4	3	2	2	5	3
4	1	5	4	5	4	3	1	5	5	4	1	5	1	4	5	1	4	5	4	5	4	1	4	2	3	4	4	1	5	5	5	1	5	5	1	5	5	4	4	4	5	5	2	5	1	5	5	5	5
3	1	4	2	1	2	3	2	5	3	4	2	3	4	5	4	1	5	1	5	2	2	1	4	4	4	4	4	2	4	3	2	2	2	4	4	4	3	5	2	2	3	1	4	5	4	2	2	3	2
4	4	2	2	2	4	3	3	4	3	3	1	2	2	5	2	3	4	3	3	4	3	3	3	4	4	3	3	3	3	3	3	3	4	4	3	3	3	3	3	3	4	4	3	3	2	2	3	4	3
4	5	5	5	2	5	4	4	4	4	4	4	4	5	5	2	2	2	4	3	2	1	5	2	4	1	5	2	5	5	4	2	3	2	4	4	2	4	5	5	1	4	2	4	1	4	2	2	5	2
1	1	1	1	1	1	1	1	3	1	1	1	1	1	1	2	3	2	2	1	1	1	5	2	5	1	2	1	5	5	3	1	1	2	1	5	1	2	1	3	5	1	4	5	1	2	2	2	5	1
4	4	5	1	3	2	2	2	2	2	3	1	3	3	2	2	2	2	1	2	1	1	3	1	3	3	4	4	4	4	4	2	2	1	5	2	3	2	4	2	2	3	3	5	4	3	4	4	4	4
1	4	5	3	1	4	2	2	2	2	2	3	2	3	1	3	1	2	1	4	1	3	4	1	4	1	2	3	4	1	2	1	4	1	3	4	2	2	5	2	1	1	2	5	1	4	1	3	4	2
2	2	4	1	1	5	4	2	5	1	5	1	1	5	2	1	1	1	1	5	1	4	5	2	5	1	4	5	5	4	1	1	4	1	2	5	4	5	5	1	5	3	1	5	2	4	1	2	4	1
2	3	1	5	3	2	2	3	5	5	5	4	5	5	5	5	5	1	3	3	1	5	1	3	5	5	5	3	3	5	5	5	2	3	5	1	5	5	5	3	1	4	3	5	4	2	4	4	5	3
3	3	3	3	2	3	3	2	4	4	4	2	4	3	2	2	2	3	2	2	2	2	3	3	4	3	2	3	2	4	1	2	2	2	2	4	2	2	4	3	3	3	3	4	3	1	3	5	5	5
3	4	4	1	4	4	5	4	5	3	4	4	3	5	5	4	1	2	3	3	3	3	4	4	4	4	4	4	3	2	4	4	1	4	5	2	4	4	2	5	1	4	4	1	5	3	2	2	2	4
3	5	5	2	3	4	4	4	4	4	3	2	2	3	4	2	3	2	1	1	1	1	4	3	4	3	2	4	4	3	3	5	4	4	2	2	2	4	4	2	2	3	2	5	3	1	3	2	4	3
1	5	5	1	3	5	2	3	5	3	1	4	4	1	5	1	4	1	1	1	1	1	4	3	5	3	4	2	5	5	2	5	5	1	3	3	1	1	4	3	5	3	4	5	3	5	1	1	4	3
1	5	1	1	1	3	3	3	1	1	1	1	1	1	1	1	1	1	1	1	1	1	3	1	4	1	1	5	5	1	1	1	5	1	3	5	1	1	5	2	5	1	1	5	1	5	1	1	1	1
4	5	4	4	2	4	4	5	5	5	4	3	5	3	4	4	3	4	4	4	5	3	4	4	2	4	4	2	2	1	3	4	3	4	4	2	3	2	2	4	2	2	4	3	3	3	1	3	5	3
2	2	5	1	2	4	3	1	1	1	1	1	1	1	1	1	1	1	1	1	1	1	4	1	5	1	1	5	5	1	1	1	5	1	1	1	1	3	5	1	5	1	1	5	1	5	1	1	1	1
3	4	4	4	5	4	2	2	2	2	2	3	5	4	1	5	1	2	4	5	4	2	4	3	4	5	4	2	3	4	4	5	2	3	4	1	4	4	2	3	1	3	3	2	2	3	2	2	4	5
2	5	5	1	4	3	3	2	2	3	2	2	3	4	4	1	3	4	3	3	2	2	3	3	4	2	3	2	4	3	2	1	3	2	2	4	1	1	5	1	1	3	3	5	1	2	3	2	4	3
5	2	3	4	4	5	4	3	4	4	4	3	4	4	3	5	2	5	5	4	4	4	3	3	4	4	2	2	3	5	4	5	4	4	4	4	4	4	3	4	2	5	5	2	5	2	2	2	2	2
2	4	5	2	1	1	1	1	2	1	1	1	1	2	3	3	1	2	1	2	1	1	4	2	4	1	2	3	5	4	1	5	1	4	2	1	3	4	5	4	5	4	1	1	5	3	1	3	4	3
2	2	2	2	4	4	3	2	3	3	4	3	2	3	2	2	2	2	1	2	3	3	2	4	2	1	4	3	3	4	3	4	3	2	4	2	3	2	3	4	4	2	2	3	2	4	3	2	2	3
4	4	4	1	2	3	4	1	2	1	2	2	1	1	4	3	1	3	1	1	1	2	4	2	3	3	4	3	5	4	4	3	5	1	1	4	1	1	3	4	1	2	1	5	3	5	1	1	1	1
2	2	5	4	5	3	5	5	5	5	5	5	5	5	4	4	5	3	4	5	4	5	2	2	3	5	3	4	4	5	5	5	5	5	5	5	5	5	4	4	4	5	5	5	4	3	4	4	4	4
3	3	3	3	3	3	3	3	3	3	3	3	3	3	3	3	3	3	3	3	3	3	3	3	3	2	2	2	3	2	3	3	3	3	3	3	2	3	2	3	3	1	1	2	2	4	4	3	3	2
3	4	4	4	3	4	5	3	5	1	3	3	5	2	5	5	3	3	4	5	5	4	4	5	5	5	5	4	5	4	4	5	5	5	4	5	4	5	3	2	4	4	1	4	4	3	3	3	3	3
3	2	5	4	2	5	5	3	5	5	5	2	3	2	4	3	3	4	3	5	4	2	1	3	4	4	2	4	1	5	3	3	5	4	2	4	4	4	1	2	2	4	4	1	4	4	1	1	1	1
2	3	2	4	1	2	5	4	4	4	4	2	4	4	4	3	4	4	4	3	3	1	3	4	4	4	3	4	3	4	4	3	3	4	2	3	3	3	1	2	1	3	3	3	3	3	1	1	1	1
1	5	5	3	1	2	2	1	2	1	1	1	1	1	4	1	1	1	1	1	1	1	2	1	5	1	1	5	5	3	1	1	4	1	4	1	2	2	5	1	2	4	1	1	1	4	2	4	4	2
2	4	4	1	2	5	2	2	5	1	2	2	2	3	4	2	1	4	5	2	1	1	4	2	5	3	2	4	5	1	1	1	5	1	2	3	4	1	5	1	5	2	1	4	1	4	1	1	5	1
3	4	3	2	4	4	4	3	4	5	5	4	2	3	1	2	4	5	5	3	3	1	5	5	3	4	5	3	2	3	2	1	1	4	2	2	3	4	5	4	3	5	5	2	3	5	1	1	3	3
5	1	5	1	1	3	2	1	1	4	4	1	1	3	1	1	1	3	1	2	2	3	2	1	4	1	2	3	1	2	2	1	3	2	2	4	2	2	5	2	2	2	2	2	2	1	5	5	5	5
3	4	1	5	4	4	2	4	4	1	1	4	3	4	3	4	1	1	1	1	3	4	2	3	4	3	4	3	4	1	2	2	2	1	5	3	4	4	4	4	4	3	1	2	2	4	4	3	3	2
4	3	5	1	3	4	2	2	2	1	4	2	4	1	1	1	1	4	1	3	1	1	4	2	4	2	1	5	5	4	2	5	2	1	3	2	1	3	5	2	1	4	1	5	4	4	2	4	4	2
2	3	1	5	4	5	3	5	3	4	5	1	3	1	2	3	5	3	1	2	1	2	2	3	3	4	5	3	4	2	1	2	5	1	1	1	3	1	5	3	2	1	1	5	1	4	3	2	2	2
2	3	2	3	2	3	4	4	5	5	4	5	3	5	2	5	1	4	5	2	2	2	4	4	4	5	5	3	1	2	3	3	3	3	4	4	2	3	3	5	2	4	5	5	3	3	3	2	4	4
5	4	5	1	1	3	2	1	3	1	3	1	1	2	1	1	1	3	1	1	1	3	4	1	4	1	1	2	4	1	1	3	3	1	3	2	1	1	5	2	3	1	1	5	3	1	3	4	4	3
2	2	3	4	2	1	3	2	3	2	2	4	3	4	4	4	5	3	4	4	4	3	3	5	3	2	3	3	4	3	3	3	2	2	4	3	3	3	2	4	2	3	3	4	4	3	4	4	4	2
1	4	4	5	1	3	4	3	4	5	1	4	1	2	1	3	1	3	5	3	1	1	4	4	2	3	5	4	4	4	1	1	4	5	4	2	3	1	5	3	5	4	5	3	3	5	1	3	4	1
1	5	3	5	4	4	4	2	5	3	2	4	4	5	1	4	2	5	2	2	2	1	5	5	4	2	4	3	5	4	4	4	4	1	4	2	2	4	4	5	4	4	3	1	2	4	4	2	2	2
1	2	4	1	1	3	3	3	1	2	1	1	1	1	1	1	1	1	1	1	1	1	3	4	4	3	4	5	3	5	1	5	2	1	1	1	5	3	5	1	3	1	1	5	5	1	4	4	5	2
1	5	5	5	2	2	4	1	4	1	4	4	2	1	3	2	1	3	1	1	1	1	2	4	2	2	2	2	4	2	2	2	2	1	4	2	2	2	5	2	1	1	1	5	5	5	1	1	4	1
5	4	2	5	1	4	2	2	2	3	4	3	4	1	1	5	1	2	1	2	1	4	5	3	2	2	1	1	2	4	2	5	4	3	5	3	4	2	4	4	1	4	2	1	4	1	3	5	5	2
3	3	4	3	3	2	2	3	2	4	3	3	2	3	4	3	2	4	1	4	3	4	3	2	3	3	2	2	4	3	4	4	4	5	4	2	3	3	3	4	3	3	3	4	2	2	1	3	4	3
2	4	4	4	3	4	1	3	4	1	4	4	2	3	1	1	1	4	1	1	1	1	4	2	4	1	4	4	4	2	1	4	3	1	4	2	1	2	5	4	5	1	1	5	4	5	2	2	2	1
2	4	1	1	2	1	1	1	3	4	3	1	2	1	4	2	5	4	1	2	2	1	4	4	4	2	2	2	4	4	1	1	5	1	1	4	2	1	5	4	1	4	5	5	4	4	1	1	4	1
3	4	3	1	2	3	3	3	2	3	2	2	1	4	3	3	1	3	1	3	3	2	2	1	2	3	1	3	5	1	1	1	1	2	1	4	2	1	3	2	4	2	1	2	4	5	1	1	1	1
3	2	4	4	4	2	5	5	5	5	4	4	5	5	3	3	4	5	5	5	5	3	3	4	2	3	4	4	3	4	5	3	1	5	5	3	3	4	2	5	1	4	4	1	5	4	3	3	4	3
4	4	5	3	4	4	5	1	5	4	4	4	3	4	2	4	2	4	4	2	4	5	4	4	4	2	4	5	4	3	3	4	2	4	4	2	2	4	4	5	4	2	2	2	4	3	3	4	4	2
4	4	5	2	2	5	1	3	4	1	4	3	3	3	2	4	4	4	1	2	3	4	4	2	3	2	3	3	4	4	2	2	3	2	4	2	4	3	4	2	2	4	2	5	4	3	2	3	5	2
2	4	5	1	3	2	1	1	1	1	1	1	1	2	1	1	1	1	1	1	1	1	5	1	4	1	2	4	4	2	1	2	4	2	2	3	2	1	5	4	5	2	2	1	2	5	1	1	4	1
3	1	4	2	2	4	1	3	3	1	3	2	1	2	4	2	2	4	1	4	3	2	3	1	4	3	4	2	2	1	2	2	2	1	5	4	3	2	5	1	2	1	1	1	5	3	4	4	5	4
3	3	4	2	2	2	3	3	2	3	2	2	2	2	2	2	2	2	2	2	2	2	4	2	2	2	2	2	2	2	2	2	2	2	2	4	2	2	2	2	2	2	2	2	3	4	2	2	2	2
3	2	1	3	1	4	4	3	5	2	2	4	2	4	3	3	3	3	1	3	3	3	4	3	4	5	4	2	2	2	1	1	5	1	2	5	3	3	4	5	5	1	1	3	5	5	2	2	3	2
4	2	5	1	1	4	1	1	4	1	4	3	3	4	1	4	4	4	1	3	2	4	4	4	3	1	1	2	3	2	1	4	2	1	4	1	5	2	2	1	2	4	4	1	5	2	4	5	4	5
4	4	4	5	4	2	5	4	4	4	3	3	3	3	3	4	2	2	2	2	3	2	2	4	2	2	3	3	4	3	2	3	2	5	4	3	2	3	3	2	2	4	2	1	3	3	3	4	4	3
2	3	4	5	2	4	1	2	4	2	3	2	5	5	2	5	2	2	1	4	2	1	1	1	3	4	2	5	3	5	5	4	5	4	4	3	4	2	5	2	2	5	5	1	2	4	3	2	4	1
3	4	5	3	2	4	2	2	1	4	2	3	4	2	1	4	2	3	1	5	3	2	3	2	2	2	2	2	3	5	4	4	3	5	1	2	5	2	3	1	3	4	4	1	3	3	1	2	3	3
3	2	2	4	2	3	4	4	4	5	4	4	4	5	3	3	4	2	5	3	2	4	3	4	2	3	2	2	1	5	3	5	1	5	4	2	5	3	4	5	2	1	4	2	5	2	4	3	5	3
4	2	4	2	4	5	4	4	2	5	3	1	5	5	4	4	4	3	5	2	4	4	4	5	4	4	5	3	1	5	4	1	4	5	4	3	2	1	4	3	1	5	5	2	1	4	2	3	3	3
3	3	5	1	3	3	3	3	5	5	5	3	4	2	2	3	1	2	5	3	2	3	1	2	3	3	4	2	3	5	3	2	2	4	4	1	3	4	3	4	2	5	5	4	4	2	4	4	5	5
1	5	1	2	4	3	4	3	1	4	1	1	4	3	4	1	1	3	4	2	3	1	4	4	4	4	3	5	4	3	4	3	4	4	4	2	1	1	5	3	2	2	4	4	3	4	1	1	2	4
2	3	1	1	3	2	2	1	4	2	2	1	2	1	1	1	1	2	1	3	3	1	2	3	4	2	4	3	2	5	2	5	4	1	2	2	1	3	5	2	5	2	3	5	5	4	2	2	3	1
4	4	3	3	4	3	5	5	4	4	3	3	3	4	4	5	3	3	3	3	4	3	4	4	4	5	4	4	3	3	4	3	3	5	4	3	3	4	3	4	3	4	4	4	2	5	1	2	3	3
3	4	1	1	1	5	1	3	4	2	2	2	3	2	4	3	2	2	3	2	2	2	4	3	4	4	4	3	4	4	1	2	3	4	3	2	3	4	3	4	4	3	4	5	3	2	1	1	1	1
4	4	5	2	3	4	1	2	3	4	2	2	3	1	1	1	5	2	3	2	1	2	4	2	4	1	2	3	5	4	1	2	4	4	3	4	1	3	5	4	2	2	2	4	2	2	2	4	3	2
3	3	3	4	3	4	4	4	4	4	4	4	3	2	3	2	2	3	2	2	4	3	2	3	3	3	4	3	3	3	4	2	3	3	2	4	2	2	4	4	3	2	3	3	2	3	2	2	2	2
4	3	5	3	3	4	4	4	2	2	2	3	2	4	3	3	3	4	2	2	2	4	2	2	2	2	2	2	3	3	3	3	3	3	4	4	3	4	4	2	4	3	2	4	3	3	3	3	3	2
2	4	4	4	2	2	3	3	3	2	3	1	4	2	2	2	2	2	1	3	3	2	4	2	4	3	2	3	4	4	2	2	4	2	2	3	2	3	4	4	4	3	2	4	3	4	2	2	3	2
1	5	5	5	3	4	3	4	1	1	1	3	2	2	1	3	2	3	1	3	3	1	4	3	4	2	2	5	4	3	2	3	2	2	4	4	4	2	4	3	3	3	3	1	5	5	1	1	2	1
3	3	5	4	2	4	3	2	4	3	2	2	4	2	4	2	4	4	1	2	2	2	4	4	4	4	4	3	4	4	4	4	4	4	4	2	2	3	3	4	4	2	2	4	4	4	2	3	3	2
1	3	4	1	2	5	2	2	2	3	1	1	2	2	4	2	2	1	1	3	2	1	4	2	4	2	2	4	4	2	2	2	4	3	3	3	2	1	4	4	2	2	2	4	3	3	2	3	3	3
1	5	4	4	2	3	2	3	1	1	2	2	4	1	1	2	1	4	1	3	2	1	4	3	4	4	5	5	4	5	1	4	5	3	4	4	2	1	1	5	2	3	1	4	3	5	1	1	4	4
2	5	5	2	1	4	1	2	5	3	2	3	1	2	5	2	2	3	1	2	1	1	4	2	4	2	1	5	5	3	2	4	3	1	5	1	1	2	5	2	4	3	4	3	4	3	2	4	4	2
5	4	5	1	1	3	2	1	4	1	3	1	1	1	1	1	1	3	1	1	1	5	4	1	5	1	3	1	4	2	1	2	3	1	4	3	1	2	5	1	2	2	2	5	2	1	4	5	5	3
1	4	2	1	1	2	1	3	1	5	3	2	1	1	4	4	3	3	5	4	3	2	2	3	3	2	3	1	2	2	2	2	4	4	5	3	2	3	4	4	1	5	5	5	3	4	1	2	3	2
3	4	5	2	3	3	4	3	4	4	2	2	3	2	3	1	1	2	2	2	1	3	5	3	3	3	1	5	2	3	2	4	4	3	3	2	4	3	5	3	3	2	3	5	2	5	1	3	3	1
3	4	3	2	3	3	2	4	3	3	3	3	3	3	2	2	4	2	4	2	2	3	4	4	4	3	3	2	3	2	3	3	3	3	3	3	3	4	4	3	2	3	3	2	3	3	3	3	4	3
4	5	4	5	3	5	2	2	2	3	4	1	4	2	1	2	1	4	4	4	2	4	5	2	5	3	4	5	5	5	2	5	5	5	5	2	1	4	5	2	1	4	2	1	1	5	2	2	4	1
1	3	4	1	3	3	3	3	2	2	1	1	1	3	1	1	1	2	1	1	1	1	4	3	4	1	2	4	3	2	2	1	4	1	2	4	2	1	5	3	5	1	1	5	3	4	1	1	1	1
4	3	5	5	3	5	3	3	5	4	4	4	4	3	1	4	1	4	4	3	3	4	4	3	4	3	5	1	5	4	4	4	2	4	4	3	3	4	2	3	2	4	4	4	3	3	4	4	4	5
2	4	5	1	1	4	2	2	1	2	2	1	1	1	1	1	1	4	4	2	1	1	5	4	4	2	2	4	5	3	2	2	4	4	4	4	2	2	5	4	5	3	4	3	4	5	1	1	1	1
4	2	5	4	2	5	2	4	5	5	5	2	4	5	4	5	2	4	2	4	1	4	3	3	3	4	4	2	4	4	2	5	2	5	5	4	3	5	5	3	4	5	4	5	4	2	4	4	4	4
3	4	3	2	3	3	3	1	3	3	2	2	2	3	3	3	3	3	4	4	3	3	3	3	3	3	3	3	3	3	3	3	3	4	3	4	3	3	3	2	2	2	3	3	3	2	3	3	3	3
1	5	4	5	2	3	4	3	3	2	1	2	2	3	2	3	2	2	2	3	2	1	4	2	4	3	2	4	5	2	2	1	4	2	4	3	2	1	3	4	2	1	2	4	3	4	1	1	2	2
2	3	5	1	1	4	3	2	2	1	1	2	1	3	4	4	3	1	1	1	1	1	4	1	4	1	1	2	4	1	1	1	4	1	1	1	1	2	3	4	1	1	1	1	3	3	1	1	4	3
5	5	5	5	5	5	5	5	5	1	5	1	1	1	1	1	5	3	1	5	1	5	5	1	5	1	1	1	5	1	1	1	5	1	1	5	1	1	5	1	1	1	1	5	1	3	5	5	5	5
1	3	5	1	1	4	3	1	2	1	1	2	1	1	4	4	4	3	1	4	1	1	5	1	4	1	2	1	4	2	1	4	2	2	4	4	3	3	1	3	3	2	1	5	4	5	1	1	2	1
4	5	4	4	4	4	4	5	2	3	1	1	2	2	3	2	1	2	4	1	1	2	2	2	5	2	3	5	4	3	2	2	3	4	3	1	2	2	4	3	5	2	2	4	1	4	2	2	3	2
3	4	2	1	3	4	4	4	3	5	1	4	5	4	3	5	4	4	5	5	4	2	3	2	1	2	4	4	4	4	3	3	4	5	4	4	4	2	4	4	2	4	5	4	2	4	1	1	4	3
1	3	4	3	3	2	3	3	5	3	3	4	3	4	3	3	5	3	2	3	5	1	3	3	4	2	4	3	2	4	4	5	1	3	4	5	2	4	4	5	3	5	5	3	5	3	4	3	3	4
2	3	5	3	2	3	2	1	4	2	3	1	2	3	3	2	3	4	1	3	2	2	4	3	4	2	3	3	4	2	2	2	3	1	2	3	3	2	4	3	3	1	2	5	2	3	2	1	4	3
2	2	5	4	1	3	1	2	1	2	1	1	3	1	1	1	5	3	1	2	1	1	5	1	5	1	1	2	3	2	1	1	1	1	1	3	2	1	4	1	4	2	2	5	5	4	1	1	2	2
1	4	4	5	3	4	1	3	2	1	1	2	2	3	2	3	2	2	1	2	2	1	4	3	2	1	2	5	4	4	2	5	4	2	3	3	2	3	4	2	2	1	2	2	3	5	1	1	2	1
5	1	4	2	3	3	4	1	4	5	3	5	4	5	1	3	1	4	5	1	1	4	3	3	4	1	5	1	2	4	1	4	1	5	5	2	5	5	4	3	4	5	5	5	3	1	5	5	5	5
2	2	2	1	2	2	2	3	2	3	2	2	2	2	2	2	1	3	3	2	2	2	2	2	2	3	2	3	3	3	2	3	3	3	2	2	3	3	2	3	2	2	2	3	2	3	2	2	2	2
2	4	1	5	3	5	1	1	1	1	1	1	1	1	1	1	1	1	1	1	1	1	5	1	5	1	1	3	5	1	1	1	5	1	1	3	1	1	5	2	5	1	1	1	3	5	1	1	1	1
2	3	4	2	1	4	2	1	3	2	1	3	4	3	4	2	4	2	1	3	1	1	4	3	4	2	2	4	2	4	2	1	4	1	2	3	1	1	5	1	1	2	2	5	2	4	2	1	1	1
2	3	4	1	3	3	1	1	2	3	4	1	1	2	1	2	1	2	1	2	1	1	4	1	4	1	1	2	4	2	1	1	2	2	4	2	2	4	4	2	4	2	2	4	2	4	2	2	2	2
1	4	5	1	1	4	1	2	3	2	2	1	2	2	3	2	2	3	1	1	1	1	4	2	4	2	1	3	4	4	2	2	4	1	1	4	1	1	4	1	4	3	1	5	1	5	1	1	1	1
4	1	3	4	3	4	4	4	4	3	3	2	2	5	4	4	1	1	2	4	2	5	3	3	3	2	5	1	2	2	2	5	4	2	5	1	3	3	4	2	1	1	4	5	5	1	4	5	5	4
1	5	5	2	1	5	1	2	3	1	2	1	2	1	1	1	1	1	1	1	1	1	4	1	4	1	2	5	4	2	1	2	3	1	1	2	1	2	5	1	4	1	1	4	1	5	2	2	3	2
5	5	5	3	2	4	2	3	3	3	4	3	3	1	2	4	2	3	2	4	3	3	3	2	4	2	1	2	4	4	3	5	3	4	2	2	3	3	3	4	3	2	4	4	4	1	5	4	4	3
4	5	5	1	4	4	2	3	4	4	3	2	4	2	2	4	1	1	1	2	2	1	4	1	5	1	2	5	4	4	1	4	2	4	4	4	4	3	5	4	4	4	4	3	4	5	1	1	1	1
4	3	5	5	5	5	3	3	3	2	1	1	1	1	1	1	1	1	1	1	1	1	5	1	4	1	1	3	4	1	1	1	2	1	2	2	1	1	4	1	3	1	1	4	2	2	4	4	4	3
1	5	1	3	3	3	4	3	1	2	1	1	1	1	2	1	1	2	1	1	1	1	5	2	3	3	2	3	5	1	1	3	1	3	3	3	1	3	1	1	2	2	1	4	2	3	3	1	2	2
4	4	5	3	3	5	4	4	5	3	3	4	4	3	4	3	2	3	1	4	2	4	4	3	4	2	3	2	4	5	2	3	3	2	4	2	2	2	4	4	2	4	3	4	2	3	2	4	4	4
3	4	2	2	3	4	4	2	4	4	4	2	3	4	2	4	3	3	2	2	4	3	4	3	4	2	2	3	4	3	2	3	4	3	4	3	2	3	4	3	2	3	2	4	4	3	1	1	4	1
3	3	3	3	3	3	3	3	3	3	3	3	3	3	2	3	2	3	2	3	3	3	5	3	3	3	3	2	5	3	3	3	3	3	3	3	3	3	3	3	3	3	3	3	3	1	3	2	3	3
3	3	5	1	1	5	1	3	2	1	3	1	1	1	1	1	1	1	1	2	1	1	5	2	1	5	1	4	4	2	1	2	3	1	3	4	1	2	5	3	3	1	1	3	4	4	1	3	4	2
1	4	2	4	1	4	3	4	3	4	4	1	2	2	2	2	1	1	1	2	1	1	4	4	4	2	1	2	5	4	2	2	4	2	2	4	1	1	2	2	1	4	4	5	2	4	2	1	2	1
3	4	3	1	1	4	2	3	1	1	2	2	2	4	2	1	1	4	1	1	1	3	5	3	5	1	4	3	5	2	1	1	4	1	2	2	3	3	1	3	1	1	1	5	2	3	2	2	2	3
2	5	4	4	2	2	4	2	2	2	2	2	2	3	2	2	1	2	1	1	1	1	3	2	5	4	3	4	5	2	2	5	4	1	4	2	1	2	4	4	3	2	1	5	4	4	1	1	4	2
1	5	5	2	2	4	4	2	3	3	3	1	4	2	3	3	3	2	1	2	3	1	4	2	2	2	5	4	4	4	3	5	2	5	5	2	2	4	4	4	1	4	2	5	2	5	1	1	2	1
2	4	4	4	4	4	5	4	4	5	4	3	4	4	4	4	3	3	2	2	4	3	4	5	4	4	5	5	4	3	4	4	2	3	4	3	3	2	3	4	3	4	4	2	4	3	3	4	4	4
1	4	5	2	1	4	2	2	2	2	3	2	3	5	3	4	1	3	1	3	2	3	3	2	4	2	4	2	4	4	2	4	3	2	5	3	2	2	4	3	1	2	3	5	2	4	2	2	4	2
1	3	4	1	1	5	5	4	3	1	1	3	2	3	4	2	3	4	1	2	2	1	5	5	5	4	4	4	4	5	4	2	4	1	3	3	2	1	4	5	2	1	1	2	5	5	1	1	1	1
1	4	2	1	3	4	4	3	3	4	3	4	3	4	4	3	1	1	4	3	1	1	4	4	4	4	4	4	4	4	1	3	4	4	1	3	2	1	5	2	2	3	2	1	2	4	1	1	4	1
4	4	4	4	2	3	3	3	3	4	4	3	4	3	4	3	3	3	3	3	1	3	3	4	3	3	3	2	3	4	4	3	3	3	3	3	3	3	4	4	3	3	3	3	3	4	2	3	4	2
1	3	5	3	5	5	3	3	4	5	3	5	2	1	3	4	1	4	1	1	1	1	5	3	5	2	2	5	5	4	2	5	3	1	5	1	3	2	5	1	2	3	5	5	2	5	1	1	1	1
1	4	5	2	4	4	3	2	1	5	1	1	3	1	3	1	1	4	1	2	1	1	4	1	4	2	4	4	5	3	1	2	4	1	1	2	2	1	5	1	3	2	1	5	2	4	1	1	2	3
4	3	4	3	2	3	2	2	2	2	2	3	2	3	2	3	1	1	1	1	1	1	3	2	2	1	1	3	2	2	1	1	1	1	2	2	2	2	5	1	4	1	1	1	2	3	1	1	1	1
4	4	5	1	4	4	3	3	4	3	1	4	3	4	5	4	2	3	4	2	4	2	4	4	3	4	4	5	5	3	2	4	3	4	4	2	3	1	5	3	5	1	2	3	5	3	2	3	4	2
3	3	2	3	2	3	3	2	1	3	3	2	3	1	2	1	1	1	4	3	2	3	3	2	3	2	2	3	3	2	2	1	2	3	2	3	2	2	3	2	3	3	2	3	2	4	3	2	2	2
2	4	5	2	3	4	3	2	4	5	2	1	4	1	1	2	1	3	4	4	4	1	3	2	4	4	4	5	4	5	4	1	5	4	2	2	4	1	3	2	2	4	5	4	5	5	1	1	2	1
2	3	4	3	1	4	4	4	4	2	4	5	2	5	3	4	1	2	1	1	3	1	3	1	4	4	2	5	4	2	2	4	4	2	4	2	3	3	5	3	1	1	1	4	3	4	1	1	4	2
1	3	3	1	1	2	2	1	3	2	1	2	1	1	3	2	1	2	1	2	1	1	3	2	4	1	2	3	3	1	1	1	3	1	1	2	2	2	4	3	4	2	1	5	3	5	1	1	1	1
2	5	5	2	3	4	5	3	3	3	1	1	2	1	1	1	1	3	3	1	1	1	4	3	3	2	1	4	5	3	2	2	4	3	1	2	1	2	4	3	5	3	2	4	3	3	1	2	2	1
2	2	3	3	3	3	2	2	2	4	3	2	4	3	2	4	1	2	3	2	3	2	3	2	4	3	4	3	3	4	2	3	2	3	3	2	4	3	5	3	2	3	3	1	3	4	1	1	2	2
3	3	2	3	4	3	3	4	2	4	3	2	2	2	3	2	5	3	1	2	2	3	3	5	5	3	5	2	4	3	2	2	2	2	3	4	3	3	2	3	2	4	4	4	4	3	3	3	3	3
4	2	5	4	5	5	1	5	3	3	3	2	4	4	2	2	1	3	1	1	3	4	3	2	3	2	3	1	3	5	1	1	3	2	4	4	3	3	5	5	5	3	1	5	3	3	3	3	3	4
2	4	3	3	3	3	4	3	4	3	3	2	3	4	3	3	2	3	2	2	2	1	3	4	3	2	4	4	4	5	3	3	3	4	4	2	3	3	5	3	4	4	3	3	3	4	3	2	3	1
3	3	5	1	2	4	3	3	2	4	1	4	3	1	2	3	2	2	3	2	2	1	4	2	2	1	1	1	4	2	3	1	4	3	2	4	4	2	4	2	3	4	2	4	4	4	2	2	2	2
4	2	5	5	1	4	5	4	2	4	2	4	5	4	4	3	2	5	5	5	5	2	2	2	4	5	2	4	2	5	5	2	4	5	5	1	4	3	4	2	1	5	4	2	5	1	4	5	5	4
4	2	5	3	3	4	1	2	5	1	4	3	1	4	1	2	1	2	1	1	1	3	1	1	2	1	2	2	2	4	1	5	1	1	5	1	4	3	3	5	4	4	3	1	3	2	4	5	3	4
2	4	5	3	1	1	4	3	3	3	2	3	4	3	3	2	2	3	1	1	1	1	4	3	3	2	4	3	4	5	3	3	3	2	4	2	2	4	3	2	1	2	4	4	4	4	1	1	1	1
1	3	4	2	2	4	4	4	4	2	2	4	4	4	4	4	1	2	1	2	2	2	4	2	3	1	2	4	3	2	2	1	2	1	2	4	2	1	2	1	2	1	2	2	2	2	2	4	4	2
2	4	3	4	3	4	3	3	2	2	2	2	2	2	2	3	4	3	1	2	3	3	4	3	3	3	3	2	4	3	2	4	3	2	4	3	2	2	5	3	2	2	2	3	3	3	3	2	2	2
1	2	5	1	2	4	2	3	3	1	2	3	2	1	1	1	1	3	1	2	2	1	4	2	4	2	2	4	5	2	2	2	5	1	1	1	1	1	5	2	4	3	2	5	2	5	1	1	1	1
1	4	4	3	1	4	5	5	5	5	1	5	5	5	5	1	2	5	1	1	5	1	5	2	5	5	4	5	5	5	1	4	3	5	2	1	3	2	5	2	1	3	3	3	3	5	1	1	4	1
1	5	2	1	1	4	1	1	1	1	1	1	1	1	3	1	2	1	2	1	1	1	5	1	4	1	1	5	5	1	1	1	1	1	2	5	1	1	1	1	1	1	1	5	2	5	1	1	1	1
2	3	3	3	3	2	3	4	3	4	4	2	3	4	4	3	3	4	4	3	4	3	3	4	3	4	4	3	3	3	2	2	3	3	4	3	3	4	4	3	3	3	4	4	3	2	3	3	3	4
4	3	3	3	4	4	2	2	4	3	3	2	4	3	3	2	3	4	2	3	3	2	4	3	4	2	4	4	4	2	2	2	3	2	3	2	2	3	5	2	4	2	2	5	2	5	2	3	4	2
1	5	1	1	1	5	2	1	1	1	1	1	1	1	1	1	1	2	1	1	1	1	4	1	4	1	1	5	5	1	1	1	4	1	1	1	1	1	5	1	2	1	1	5	1	5	1	1	1	1
3	4	4	2	4	5	2	3	2	2	2	2	2	2	1	2	1	2	4	2	3	2	4	4	4	3	2	2	4	2	2	2	4	3	2	4	2	2	4	2	2	2	1	5	2	3	2	4	4	2
2	5	3	2	4	4	2	2	3	3	2	4	4	4	3	3	1	4	2	2	1	1	4	1	4	2	5	4	4	3	1	5	3	1	4	2	1	2	4	5	1	2	2	2	2	4	1	2	2	2
2	4	5	5	5	5	3	4	4	5	3	2	4	1	1	3	1	3	1	1	1	1	3	1	1	1	1	3	3	4	2	5	4	3	1	3	3	1	5	5	1	4	2	2	2	5	1	2	4	1
4	3	4	3	2	4	4	3	4	4	4	5	3	2	3	4	4	4	2	3	2	4	4	2	2	3	2	2	3	4	4	5	2	4	4	3	4	3	4	4	3	2	3	5	4	3	2	2	5	2
5	2	3	5	2	3	2	2	4	4	4	2	3	4	4	4	3	4	1	5	3	5	3	2	3	3	2	1	4	3	3	3	2	3	5	3	4	5	3	4	4	3	3	5	4	1	4	4	4	3
3	3	4	3	4	4	4	3	3	4	3	3	3	5	3	3	3	3	3	3	3	3	4	3	3	3	3	4	4	3	3	3	3	3	3	3	3	3	3	3	2	2	2	4	3	4	1	1	2	2
2	3	1	1	2	2	2	2	3	3	1	2	2	2	2	3	1	3	3	2	1	1	2	1	1	1	3	3	2	4	1	2	3	4	4	2	2	4	4	4	2	4	2	2	1	2	3	3	3	3
2	3	3	2	3	3	4	2	2	4	2	4	4	1	3	3	2	4	4	4	3	3	2	3	4	4	5	4	2	3	2	4	3	5	4	2	3	4	4	5	5	5	4	3	4	3	4	4	4	4
1	5	1	2	1	3	1	1	2	1	1	2	1	1	1	4	1	3	1	3	1	1	3	2	5	1	3	4	5	2	1	1	4	1	1	1	1	1	5	1	5	1	1	4	3	5	1	1	1	1
2	4	4	2	2	4	4	2	3	3	2	3	3	4	3	2	4	2	2	3	3	2	3	2	2	2	3	3	4	2	2	3	3	2	2	4	2	2	4	2	4	2	2	3	3	4	3	2	4	2
1	5	4	2	2	4	1	1	5	2	3	1	1	1	2	2	1	2	1	1	1	1	4	3	4	2	2	4	5	2	1	2	1	1	2	2	2	4	4	2	5	1	1	1	1	5	1	1	1	1
4	3	2	1	2	4	2	1	1	1	1	1	1	4	1	4	2	2	1	1	1	1	3	1	4	2	2	2	4	3	2	2	2	2	2	2	2	3	1	1	1	1	1	4	1	5	1	1	1	1
3	4	5	1	1	4	2	3	2	1	3	1	2	3	2	3	1	1	1	4	1	1	4	3	4	1	2	4	4	3	1	4	3	1	2	1	2	1	5	2	3	2	2	5	1	4	2	1	1	1
4	4	5	2	2	3	3	4	2	3	4	2	3	2	2	2	2	2	4	4	2	4	4	3	4	3	2	2	4	3	3	4	4	3	2	2	2	3	4	4	4	3	3	4	3	2	2	3	4	2
4	1	4	2	3	3	1	2	4	2	4	2	2	2	2	3	2	4	1	2	2	2	4	2	2	2	2	5	3	5	2	4	2	2	5	4	3	3	4	4	4	4	4	1	2	2	4	4	2	4
2	5	2	3	3	4	3	2	4	1	3	2	2	4	2	3	3	3	1	4	2	1	4	2	4	2	3	4	5	3	2	3	4	1	2	4	2	3	4	1	4	1	1	1	1	4	1	1	1	1
4	3	5	3	2	4	3	4	4	5	4	2	4	5	2	3	1	3	5	3	1	4	2	3	4	4	5	5	5	5	4	3	3	4	2	4	3	3	5	5	5	5	5	1	3	1	4	4	4	4
3	3	3	4	4	4	5	5	5	5	3	3	4	4	3	4	2	5	5	4	4	4	4	4	4	5	5	4	4	5	5	3	3	4	4	3	4	3	3	3	4	5	5	4	4	4	3	4	4	4
1	5	5	1	2	4	1	2	3	1	1	1	1	1	1	1	1	1	1	1	1	1	5	1	4	1	2	4	5	4	1	2	4	1	1	4	2	1	5	4	4	2	5	5	4	5	1	1	1	1
2	4	5	4	3	3	1	2	1	2	2	2	3	3	2	3	1	2	1	3	2	1	4	3	3	2	3	3	4	3	2	3	4	2	2	2	2	3	3	2	4	2	2	5	3	3	1	1	2	1
3	4	4	3	2	4	3	3	3	3	2	2	3	2	2	3	2	2	2	2	2	2	4	2	3	2	2	3	3	3	2	3	3	2	4	2	3	3	4	3	2	2	2	2	3	3	3	4	4	2
1	3	2	3	2	3	1	4	1	3	3	4	4	4	4	4	4	4	4	4	4	4	3	3	3	3	3	3	3	3	3	3	3	3	3	3	3	3	3	3	3	3	3	3	3	3	3	3	3	3
2	4	3	1	2	2	3	3	2	4	2	2	2	2	3	1	1	4	2	2	1	1	3	4	4	3	3	3	3	2	2	2	2	2	2	2	3	1	3	2	2	2	1	4	2	5	1	1	2	1
1	3	5	1	3	2	2	4	1	1	2	4	3	2	2	1	1	2	1	2	1	1	3	1	5	1	2	2	5	1	1	2	5	1	3	4	1	1	5	1	5	1	1	5	3	4	1	1	1	1
2	4	5	1	2	3	1	1	1	1	1	2	1	2	1	1	1	1	3	1	1	1	4	1	2	1	3	4	4	3	1	4	2	2	3	2	2	1	5	3	5	2	2	5	2	4	1	1	2	1
2	3	3	2	2	2	4	3	2	3	3	2	4	2	2	2	2	4	2	2	3	3	3	3	4	2	3	2	4	2	3	2	4	2	4	3	3	2	4	2	4	2	3	2	3	4	2	2	3	2
1	5	4	2	2	4	3	3	2	2	2	2	2	4	4	3	5	4	1	2	2	1	4	2	4	2	2	4	5	2	2	3	2	1	2	2	2	2	4	2	2	2	2	2	2	3	1	1	1	1
2	4	4	1	2	2	2	2	3	1	1	1	2	3	3	1	1	2	1	2	1	1	3	2	3	1	1	2	4	2	2	2	3	2	2	2	1	2	5	3	3	2	2	5	3	5	1	1	1	1
1	3	3	2	2	3	3	3	3	3	3	3	3	3	4	4	3	3	3	3	3	3	3	4	2	2	3	2	2	2	3	4	4	3	3	3	4	4	3	3	2	2	3	3	3	3	3	3	3	4
2	3	2	2	3	2	4	3	3	3	3	3	2	2	2	3	3	4	3	4	4	3	3	3	4	4	3	3	3	4	3	4	3	3	3	3	4	4	2	3	2	3	3	3	3	3	3	4	4	3
1	4	5	4	2	5	1	1	3	1	2	1	1	3	1	1	1	1	1	1	1	1	5	1	5	1	1	4	4	2	1	4	1	1	1	2	1	1	1	1	5	1	1	1	2	5	1	1	2	1
1	5	2	4	1	5	1	1	1	1	1	4	2	3	1	2	1	1	1	1	1	1	1	1	5	1	2	4	4	3	1	2	4	4	1	4	2	1	5	2	4	1	2	5	1	5	1	1	1	1
4	3	1	3	1	5	3	1	2	1	3	2	2	2	1	2	1	2	1	2	2	3	4	1	4	3	3	2	3	2	1	2	2	1	4	2	2	4	4	3	2	2	2	5	2	2	2	3	3	3
3	5	2	2	1	5	1	1	5	1	1	2	1	5	5	1	1	1	1	1	1	1	5	1	5	1	1	5	5	1	1	4	3	1	5	2	1	1	5	1	3	1	1	5	1	5	1	1	3	1
3	3	3	4	2	3	2	3	3	3	1	2	2	2	2	2	1	2	3	3	3	2	3	2	3	2	3	3	3	3	2	4	3	2	2	3	2	2	4	3	5	3	2	3	2	4	2	1	3	3
1	4	4	2	3	3	3	3	3	4	4	3	1	2	2	2	1	4	3	1	3	1	4	4	4	4	2	4	4	3	4	3	4	2	2	4	3	3	5	1	4	4	3	5	3	5	1	1	4	1
3	4	5	3	3	4	2	2	2	3	2	3	2	2	1	3	1	2	3	3	2	2	2	3	3	2	3	2	3	4	2	2	3	3	3	3	3	2	4	2	2	2	4	2	3	3	2	2	3	2
1	4	5	2	1	4	2	2	3	2	1	1	1	3	2	2	1	3	3	2	1	3	4	2	4	2	4	4	4	3	1	1	5	2	1	2	2	1	5	1	5	1	1	5	2	4	1	1	3	1
1	5	1	1	2	3	1	1	1	1	1	1	1	2	1	1	2	1	1	1	1	1	4	2	5	1	1	4	5	1	1	1	3	1	1	4	1	1	5	1	3	2	1	5	1	5	1	1	2	1
3	3	3	1	3	3	3	3	1	2	1	1	1	1	1	2	1	3	4	2	1	1	3	3	3	1	1	5	4	2	2	1	3	3	3	3	1	1	1	2	1	1	1	4	3	5	1	1	1	3
3	5	1	1	3	3	4	4	3	2	3	3	3	2	2	1	1	3	1	1	1	3	4	3	3	2	3	2	5	3	1	4	3	4	4	3	2	4	5	4	5	2	1	5	2	4	2	3	4	1
1	4	4	3	1	4	4	5	2	3	1	2	3	3	1	2	4	1	3	1	2	1	4	3	4	2	3	2	4	3	2	1	2	3	3	4	1	1	4	3	3	2	1	5	1	4	1	1	2	1
4	1	4	4	3	4	4	3	3	4	3	4	4	3	5	4	4	5	3	5	4	4	2	4	4	4	5	3	3	3	4	4	2	4	3	2	4	2	4	5	2	4	3	5	5	3	4	4	5	4
1	4	3	2	3	3	2	3	4	2	5	4	5	2	2	4	2	3	4	2	5	2	4	3	2	3	2	3	2	4	4	2	5	3	2	2	4	4	5	5	3	1	1	3	2	4	1	1	1	1
2	4	2	4	4	3	4	4	4	4	2	2	2	3	4	3	2	3	4	2	3	2	4	4	4	3	2	4	4	2	4	2	4	3	3	3	2	3	4	3	3	4	2	1	3	4	2	2	2	2
3	5	5	5	3	4	4	2	1	1	1	1	3	1	2	1	2	2	1	1	1	2	4	1	5	2	2	4	4	4	2	2	3	3	4	2	4	1	5	4	1	3	4	4	3	3	1	1	1	1
3	2	5	1	3	4	4	3	2	5	4	2	5	5	4	4	2	4	4	2	2	1	4	2	3	3	4	4	2	5	4	4	4	5	4	2	3	2	5	2	5	5	3	5	4	5	1	2	3	2
5	2	4	3	5	4	5	4	4	3	4	4	3	4	3	2	5	4	2	3	3	4	1	4	2	4	3	1	3	5	2	5	1	3	5	1	5	3	3	5	1	1	4	1	5	1	5	5	5	5
3	5	5	3	2	4	2	2	2	2	2	2	2	2	2	2	2	2	2	2	2	2	4	2	4	2	2	2	4	2	2	2	4	2	2	2	2	2	2	2	4	2	2	4	2	4	2	2	2	2
4	5	3	1	2	2	3	2	2	1	2	4	1	2	2	1	1	2	1	2	1	2	4	3	4	2	1	2	5	2	2	2	5	1	2	4	2	3	5	4	5	3	1	5	2	4	1	1	1	1
4	5	5	4	1	4	3	1	1	1	5	2	1	1	3	1	1	1	1	1	1	1	4	1	4	1	5	4	5	2	1	2	3	1	4	3	4	1	5	3	1	1	1	1	1	4	1	1	1	1
2	4	4	2	3	3	3	2	2	3	2	1	2	4	2	2	2	2	3	2	2	2	4	2	3	2	4	4	4	4	2	3	2	2	2	3	2	2	5	2	3	3	2	5	2	4	2	3	4	2
2	2	4	4	2	4	2	2	4	2	4	3	2	2	2	3	2	2	1	3	2	3	4	2	4	2	5	2	4	3	1	4	4	2	2	2	2	4	5	5	5	1	2	4	3	5	2	2	3	3
5	5	5	4	4	5	3	3	3	4	4	2	4	5	4	5	2	4	2	2	1	4	4	3	4	2	2	2	1	4	2	5	2	4	5	2	5	5	4	3	2	2	2	4	4	1	5	5	4	5
1	4	5	1	1	5	2	2	1	2	2	1	1	2	1	1	1	1	1	1	1	1	5	2	4	1	1	3	5	1	1	1	4	1	1	5	1	1	5	4	5	1	1	5	1	5	1	1	1	1
2	4	3	4	2	4	2	2	2	5	4	2	3	4	2	4	2	3	5	2	1	1	4	3	4	3	4	4	3	4	4	2	2	4	4	3	4	1	2	4	2	3	3	1	3	3	3	3	4	2
1	5	5	1	3	3	3	2	3	3	2	2	3	2	1	1	1	2	1	2	2	1	3	3	4	2	3	5	5	3	3	3	5	4	3	3	1	1	5	4	4	3	1	5	1	4	1	3	4	2
2	4	1	1	2	5	1	2	1	2	1	2	2	2	1	3	2	3	3	2	2	2	4	2	4	2	2	4	4	2	1	3	4	3	2	4	2	2	5	2	2	2	2	4	3	4	1	1	1	1
3	4	3	1	2	3	4	4	4	3	1	2	3	4	3	3	2	3	4	4	3	2	4	4	4	3	3	4	3	2	3	3	3	4	4	3	2	3	4	2	3	2	3	3	2	4	3	2	3	3
3	4	4	1	3	2	4	4	3	2	3	2	2	2	2	2	2	2	1	1	2	2	4	3	4	3	3	3	4	3	3	3	4	3	3	3	3	3	3	3	3	3	3	3	3	3	3	3	3	3
1	1	5	2	2	4	5	2	2	4	2	2	2	2	1	2	2	3	2	2	2	1	3	2	4	3	2	4	4	3	3	2	4	2	3	2	2	2	5	4	5	3	2	2	2	5	2	1	1	1
1	1	5	2	1	4	1	2	1	1	1	1	1	1	1	3	1	1	1	1	1	1	4	1	4	1	1	4	5	1	1	3	4	1	2	4	1	5	5	1	3	1	1	3	2	4	1	1	2	1
4	4	4	1	2	4	4	1	5	2	4	2	2	2	1	1	1	2	1	1	2	1	5	2	4	4	2	4	4	3	4	2	4	2	2	3	2	2	4	1	4	2	1	4	2	4	1	1	1	1
2	4	2	1	3	4	3	2	4	3	4	2	2	1	2	2	4	3	4	3	3	1	4	1	2	2	2	4	4	3	2	4	4	3	4	3	2	1	5	3	4	3	4	5	3	4	2	2	4	1
2	4	4	1	4	4	2	2	4	2	1	2	2	4	2	1	1	2	1	2	2	2	2	2	2	1	2	4	5	2	1	1	5	1	1	1	2	2	5	3	4	2	2	1	2	4	1	1	4	1
2	4	5	2	2	2	1	1	1	1	1	2	4	2	1	2	1	2	1	2	2	2	4	2	4	2	2	4	5	1	1	2	4	2	4	2	2	1	5	4	2	2	2	4	3	3	2	3	4	2
3	1	3	1	2	3	2	2	2	3	3	2	2	3	3	3	5	2	3	2	2	3	4	3	3	2	3	2	2	2	2	4	3	3	3	2	2	2	3	4	2	3	3	3	3	3	3	3	3	2
2	3	4	5	3	4	4	4	4	5	2	2	4	4	4	3	2	3	4	2	3	2	4	2	3	3	5	4	4	2	3	3	3	4	3	2	2	2	4	2	4	2	2	2	4	4	1	2	3	2
1	5	5	5	2	5	1	4	3	1	1	1	1	1	2	1	1	1	1	1	1	1	5	3	5	1	1	3	5	4	1	4	5	1	1	3	1	1	5	1	3	1	1	5	2	4	1	1	2	1
1	5	1	1	2	5	2	1	1	1	1	1	1	1	1	1	1	1	1	1	1	1	4	1	5	1	1	3	5	1	1	1	4	1	1	3	1	1	5	2	5	1	1	5	2	4	2	1	2	1
2	3	3	1	1	5	3	3	3	3	3	3	4	2	3	2	1	3	3	2	3	2	3	3	3	3	4	4	4	3	3	3	4	2	1	3	3	3	5	3	4	3	2	5	3	4	2	3	3	2
1	4	4	1	2	4	4	3	3	3	3	3	3	3	3	3	3	3	3	3	3	3	3	3	3	3	3	3	3	3	3	3	3	3	3	3	3	3	3	3	3	3	3	3	3	3	3	3	3	3
2	4	4	1	3	4	2	2	4	4	3	3	3	4	3	3	1	3	3	2	2	1	4	2	4	2	3	4	4	4	2	4	4	3	4	2	2	2	5	3	5	3	3	5	3	4	1	1	2	3
2	3	4	3	1	2	2	3	1	2	2	2	2	3	3	2	4	3	3	4	4	1	3	2	4	3	2	3	3	4	3	2	3	2	3	2	2	1	2	4	3	1	2	4	3	4	3	2	3	3
1	3	4	1	2	4	4	4	2	2	4	5	4	3	2	2	1	2	4	2	2	2	3	1	3	3	1	1	1	2	4	4	4	5	3	4	4	2	4	2	4	2	2	5	3	5	1	1	2	1
1	5	4	4	1	4	3	3	2	1	2	1	1	1	4	1	1	2	1	4	1	1	5	2	4	3	2	5	5	2	3	2	4	1	1	3	2	3	3	2	2	1	1	5	2	5	1	1	2	1
2	3	3	3	1	3	3	3	3	3	3	1	2	2	2	1	3	2	2	3	3	2	4	4	4	2	3	4	4	4	4	3	3	4	4	3	3	3	2	3	2	3	2	3	2	3	4	3	3	4
2	4	5	2	1	4	2	2	4	2	2	2	2	2	4	2	2	1	2	2	2	1	4	3	4	2	4	5	4	2	3	2	3	2	2	4	2	2	4	2	5	2	2	5	2	4	1	2	4	2
2	5	3	1	1	3	2	1	1	1	1	2	1	4	1	1	1	1	1	1	1	1	4	1	4	1	2	4	3	2	1	2	1	1	2	4	1	1	4	1	5	1	1	2	2	4	1	1	1	1
2	5	5	2	1	4	2	1	1	2	1	2	2	2	1	2	1	1	4	2	1	1	4	2	4	1	2	5	5	2	1	2	4	1	2	3	1	1	4	3	2	2	1	2	2	5	1	2	4	1
2	4	4	2	3	4	4	3	2	2	2	4	2	2	4	2	4	2	4	2	2	1	5	4	4	2	3	4	4	2	2	2	4	2	4	4	2	2	4	2	2	2	1	4	2	4	2	2	4	2
1	5	5	1	3	4	1	1	1	1	1	1	1	1	1	3	3	3	1	1	1	1	5	1	5	1	1	5	5	1	1	1	4	1	1	5	1	2	5	3	5	1	1	5	2	5	1	1	1	1
4	4	3	4	3	3	5	4	3	3	5	3	2	4	5	3	2	4	1	2	4	3	3	3	4	4	4	4	4	3	3	4	3	2	3	3	3	3	3	3	2	4	2	4	4	4	3	3	4	2
3	3	4	3	2	4	4	3	4	5	5	4	5	4	4	4	3	2	4	2	4	2	2	3	2	3	4	2	3	4	2	3	3	4	4	2	3	3	3	4	3	4	4	4	3	2	3	3	3	3
3	4	4	4	3	2	2	3	5	5	5	4	4	4	4	4	1	2	4	4	4	4	2	3	4	4	4	2	3	5	3	3	2	4	5	2	4	4	4	5	5	4	5	2	4	2	3	4	5	4
4	5	4	4	2	4	1	3	2	4	2	2	3	3	2	2	3	2	3	2	2	4	4	3	4	2	2	3	4	3	3	4	4	3	3	2	2	2	4	2	3	3	2	2	4	2	3	4	4	2
2	4	4	3	2	4	3	2	1	2	1	2	2	2	2	2	2	2	2	2	2	2	4	2	3	2	2	3	4	2	2	2	3	2	2	2	2	2	2	3	2	2	2	2	2	4	2	1	2	2
2	4	2	1	1	2	4	3	2	2	1	1	2	1	2	1	1	4	1	4	1	2	5	4	5	4	4	5	4	1	2	2	4	2	2	4	2	1	5	1	2	2	2	4	4	4	2	2	4	1
1	4	3	3	2	4	4	3	4	3	2	2	2	3	3	3	1	2	1	3	3	2	4	4	4	3	3	5	4	4	3	3	4	3	3	3	2	2	4	2	2	3	3	3	3	4	3	3	2	3
4	5	3	5	4	4	2	1	2	1	1	1	1	1	3	1	1	1	1	1	1	1	4	1	4	1	1	4	5	4	1	1	2	1	1	3	2	1	5	1	2	1	1	1	3	5	1	1	1	1
1	4	4	1	2	4	4	2	2	3	4	2	2	2	4	4	1	2	3	2	2	2	3	2	4	1	2	4	4	2	3	2	4	4	2	4	2	2	4	2	2	2	2	4	2	4	2	2	3	2
2	4	5	1	2	4	2	2	2	2	2	2	2	2	2	2	1	1	1	2	1	1	4	2	4	1	1	3	5	3	1	2	3	2	2	4	2	2	5	1	2	2	2	4	1	4	1	2	4	1
3	5	2	3	2	3	1	5	2	5	5	1	5	1	3	1	2	2	1	3	1	5	4	4	5	5	1	1	4	5	2	2	5	2	4	5	2	2	5	1	2	4	4	2	4	5	1	1	3	1
2	3	3	2	2	4	4	3	4	3	3	3	2	2	2	1	1	2	2	2	2	2	4	4	3	3	3	2	4	2	3	3	4	3	1	2	1	1	4	4	4	1	2	4	2	3	2	1	2	2
2	4	4	3	3	4	2	3	2	3	2	4	3	2	4	2	2	4	4	4	2	2	4	3	4	2	4	4	4	3	3	4	4	4	3	4	4	2	4	3	3	2	2	3	3	4	2	2	2	2
2	5	2	2	3	4	4	4	2	1	1	2	2	1	4	2	2	4	1	2	2	1	5	3	4	2	2	4	5	2	2	2	4	2	2	2	2	2	4	4	4	2	2	2	3	4	2	2	3	2
4	2	4	3	3	4	3	3	4	4	4	3	5	4	2	3	1	4	4	2	3	3	2	2	2	3	4	3	3	4	2	5	2	4	3	2	3	4	4	4	4	4	4	2	3	2	3	3	3	2
1	4	5	1	3	5	2	1	2	3	1	2	4	1	2	4	1	1	1	1	1	1	5	1	5	1	2	5	4	3	1	4	4	1	1	2	3	1	5	1	5	1	1	4	4	5	1	1	1	2
2	4	4	3	3	2	2	4	2	1	1	1	2	2	3	3	2	4	2	3	2	1	4	3	4	2	4	4	3	2	2	4	4	2	4	4	3	2	5	4	3	2	2	2	5	4	2	2	4	2
1	5	4	1	1	3	1	1	1	2	1	1	2	3	1	1	1	1	2	1	1	1	5	2	4	2	1	4	5	1	1	1	5	1	3	3	3	1	5	3	3	2	2	1	1	4	2	2	2	2
2	3	3	2	2	3	3	3	3	4	2	4	4	2	2	3	3	4	3	4	3	1	3	3	2	3	3	2	3	3	3	3	4	4	3	3	3	4	3	3	2	2	4	3	3	3	3	3	4	2
1	4	3	2	1	4	3	3	2	2	1	3	2	1	2	2	2	5	2	3	2	1	3	2	3	3	2	3	5	2	2	3	3	3	2	3	1	3	3	2	2	3	3	4	3	3	2	2	2	2
2	4	3	3	2	4	3	2	2	2	2	2	2	2	2	2	2	2	2	2	2	2	3	2	3	3	3	4	4	4	2	3	4	2	4	3	2	3	5	2	4	2	2	2	2	5	1	1	1	1
2	3	2	2	3	4	4	4	3	2	2	4	3	5	5	4	2	3	2	3	3	2	4	4	4	4	3	3	4	4	2	2	2	3	4	3	4	2	4	4	3	2	2	3	2	4	1	1	1	1
2	4	4	2	2	3	3	3	2	2	2	2	2	2	2	2	2	2	2	2	2	1	4	2	4	2	2	4	4	3	3	2	2	3	2	4	2	2	4	2	3	2	2	5	2	4	1	1	1	1
1	4	4	1	2	4	2	1	3	4	2	1	3	1	3	3	1	1	2	5	1	1	4	2	4	2	1	4	5	4	1	1	4	4	1	5	1	1	2	1	1	3	2	2	4	5	1	1	2	1
2	4	4	4	3	4	5	4	3	1	1	2	2	1	3	2	4	3	1	2	3	2	4	4	5	3	4	4	4	2	2	2	4	1	3	4	2	2	4	2	1	2	2	5	3	4	1	1	2	1
5	5	5	1	1	5	2	3	5	1	2	2	1	1	1	1	1	2	1	1	1	1	3	2	3	2	2	3	3	3	2	3	2	1	2	2	2	2	5	3	4	2	1	5	3	4	1	2	3	2
1	4	4	3	2	3	4	4	4	1	1	2	2	2	2	2	1	2	1	2	2	2	4	2	4	2	2	4	4	2	2	1	4	1	2	3	2	2	4	2	3	1	1	5	2	4	2	2	3	2
1	2	4	2	1	2	1	1	1	2	1	3	2	2	1	1	1	2	1	1	1	1	4	2	5	1	2	5	4	2	1	1	4	1	1	2	1	1	5	2	5	2	1	5	2	5	1	1	2	1
1	5	4	1	1	4	2	1	1	2	1	1	2	2	2	2	2	2	2	2	1	1	4	2	4	2	1	5	5	2	1	1	5	2	2	4	1	1	5	2	2	2	2	5	2	4	1	1	3	1
1	4	2	2	2	3	2	2	2	1	2	1	1	2	3	1	2	1	1	3	1	1	4	3	4	1	4	4	5	1	2	2	4	1	3	2	1	1	5	3	5	1	1	5	2	5	1	1	3	1
2	4	4	4	1	4	3	3	3	2	1	2	2	1	4	1	1	3	1	3	2	2	5	2	4	2	2	4	5	4	2	2	4	2	2	2	1	2	4	2	2	2	2	4	2	3	2	2	4	2
1	4	5	1	2	3	1	1	1	1	1	1	1	2	2	1	1	2	1	3	2	1	3	1	5	1	2	4	5	2	1	4	4	3	2	4	1	3	5	1	1	1	1	5	1	5	1	1	1	1
2	5	4	5	3	4	4	2	4	2	3	1	3	1	1	1	1	1	1	1	1	1	5	3	4	3	4	4	4	3	2	4	3	1	1	5	1	2	5	1	3	1	1	2	1	4	2	2	3	2
2	4	4	2	2	3	2	2	3	2	2	2	3	2	2	2	2	3	2	2	2	2	3	2	3	2	3	4	4	2	2	2	4	3	3	2	2	2	4	2	3	2	2	3	2	4	2	2	2	2
2	4	5	4	3	4	4	2	2	2	2	2	3	2	4	2	1	3	4	2	1	1	4	4	4	1	1	4	5	3	2	2	4	3	2	4	2	1	5	1	2	2	2	4	4	4	1	1	3	1
2	5	2	1	2	4	3	3	2	1	2	1	1	4	1	1	3	4	1	1	1	1	5	3	5	1	1	4	5	1	3	1	2	1	3	3	1	1	5	4	4	4	4	5	3	5	1	1	3	1
3	5	4	1	2	4	1	1	1	2	1	2	4	2	1	1	1	1	1	2	1	1	5	1	2	1	2	4	4	3	1	2	5	1	2	4	1	1	5	2	5	1	1	2	1	5	1	1	2	1
3	4	5	1	2	3	2	1	2	2	2	3	3	3	4	4	1	3	1	2	2	1	4	2	3	1	4	4	4	2	1	3	4	2	2	3	2	1	1	2	2	1	1	5	2	5	1	1	3	1
1	4	5	3	2	3	2	1	3	2	2	1	1	3	1	1	1	3	2	2	1	1	5	1	4	1	3	4	5	3	1	2	4	1	1	4	1	1	5	2	5	1	1	5	4	4	1	1	1	1
1	4	3	3	1	3	3	2	2	2	3	2	2	2	2	2	1	2	1	1	2	1	4	3	2	3	3	4	4	3	3	2	4	2	2	4	2	2	4	2	4	3	2	2	3	4	2	3	3	2
1	5	5	1	4	5	1	1	2	1	1	1	2	1	4	1	1	1	1	1	1	1	5	2	5	1	1	4	5	2	1	1	5	1	1	5	1	1	5	1	1	1	1	5	1	5	1	1	1	1
3	4	4	2	3	2	3	4	2	4	3	3	3	2	3	3	2	2	2	3	2	1	4	3	4	2	2	3	3	3	2	2	2	4	3	3	2	3	2	2	3	2	3	3	2	4	2	2	2	1
1	5	5	5	3	4	2	2	1	3	2	1	2	2	2	1	1	3	1	2	1	1	3	2	2	1	1	3	5	4	1	3	3	2	1	4	4	1	5	4	2	2	1	4	2	5	1	1	3	2
2	5	4	1	2	4	4	3	3	3	3	4	3	4	4	3	3	3	1	3	3	3	4	2	3	2	2	3	4	3	3	3	3	2	2	3	2	2	4	2	4	3	3	4	2	4	2	1	1	1
3	3	4	4	2	4	3	3	4	3	4	2	2	2	2	2	1	4	4	2	2	2	3	4	2	2	4	2	2	2	2	2	4	3	2	3	3	3	3	3	3	3	3	3	3	4	3	3	3	3
1	5	4	1	1	4	3	1	1	2	1	1	2	1	1	3	1	1	2	1	1	1	4	1	3	1	1	4	5	3	1	3	3	1	1	4	2	1	5	3	3	3	3	5	3	5	1	1	2	1
2	4	5	1	1	5	2	3	1	1	1	2	2	2	1	1	1	3	2	2	2	1	5	3	5	2	4	5	4	2	2	2	4	2	2	2	2	2	5	2	5	1	2	4	3	5	2	1	1	1
2	4	3	4	2	5	5	4	2	2	2	4	2	2	3	2	2	3	1	1	3	3	4	4	4	3	3	4	4	2	2	2	4	2	2	4	2	4	4	3	2	1	1	4	3	4	1	1	2	1
2	4	4	4	2	4	5	4	4	2	2	4	2	1	5	1	3	4	2	4	4	1	4	1	4	1	1	4	4	2	1	1	5	1	1	5	1	1	5	2	5	1	3	3	1	4	2	2	2	2
2	4	3	3	2	4	4	2	2	2	2	3	2	4	4	2	2	4	1	2	2	1	4	2	4	2	2	4	4	4	3	2	4	2	4	4	2	2	4	2	4	2	2	4	2	4	2	1	1	1
2	3	5	4	1	4	1	1	2	2	2	2	1	2	2	2	2	4	1	1	1	1	4	2	3	2	1	4	4	2	2	1	4	1	2	5	1	1	5	1	2	1	3	5	2	5	1	1	1	1
1	5	1	5	1	1	3	1	3	1	1	1	1	1	1	1	1	3	1	1	1	1	5	1	5	1	1	5	5	1	1	1	5	1	1	1	1	1	5	1	1	1	1	3	3	5	1	1	1	1
2	4	5	1	2	4	2	1	1	1	1	1	1	2	1	2	1	2	1	2	1	1	4	2	4	2	2	4	4	2	1	1	3	2	2	4	2	2	5	2	5	1	1	4	2	4	2	2	3	2
2	4	3	2	3	4	2	2	4	4	4	3	3	4	3	3	4	4	4	4	4	3	4	3	4	3	2	4	4	4	4	2	4	4	2	4	2	2	2	4	2	4	3	3	2	4	2	2	2	2
2	5	5	1	1	5	1	1	1	1	1	3	1	1	3	1	1	1	1	1	1	1	3	1	5	1	1	3	5	1	1	1	5	1	1	4	2	1	5	1	1	1	1	2	1	5	1	1	3	1
1	2	4	2	1	4	4	2	2	2	2	1	2	2	2	2	1	2	2	1	1	1	4	2	4	2	2	4	4	3	2	2	2	1	2	3	2	2	4	2	4	2	2	4	2	5	1	1	1	1
2	4	2	1	1	2	3	3	2	1	1	2	2	2	1	1	5	2	1	3	1	1	3	1	3	2	2	4	4	2	2	2	1	1	2	4	1	2	4	1	2	1	1	5	2	4	2	2	2	2
3	4	4	2	2	4	2	2	2	2	2	2	2	3	2	1	1	3	1	1	2	2	4	2	4	2	2	4	4	1	1	3	4	2	2	4	2	2	5	2	4	1	2	1	1	4	1	2	3	1
1	5	5	1	1	5	1	1	1	1	1	1	1	1	1	1	1	1	1	1	1	1	5	1	4	1	1	4	5	1	1	1	5	1	2	4	1	1	5	1	5	1	1	5	1	4	1	2	2	1
1	5	3	1	2	3	4	1	1	1	1	1	1	1	1	2	1	1	1	2	1	1	5	1	5	1	1	5	5	2	3	1	4	1	1	5	1	1	1	1	4	1	1	5	1	4	1	1	1	1
1	5	4	2	2	4	2	2	3	4	1	2	3	1	2	3	1	2	1	2	2	1	4	2	4	2	1	3	4	4	2	4	4	2	2	4	2	1	5	1	5	2	1	5	2	5	1	1	2	1
1	5	5	1	1	5	1	1	1	1	1	2	1	1	1	1	1	1	1	1	1	1	5	2	4	1	1	2	5	1	1	2	5	1	1	3	2	1	1	1	5	1	1	3	2	4	1	1	1	1
1	4	4	1	1	1	1	1	1	1	1	1	1	1	1	1	1	1	1	1	1	1	4	1	4	1	1	4	4	1	1	1	4	1	1	4	1	1	5	1	3	1	1	1	1	5	1	1	1	1
1	4	4	3	2	3	3	2	4	3	2	2	3	2	2	2	2	2	1	2	2	1	4	3	4	2	2	3	4	2	2	2	2	2	3	3	2	2	4	3	2	2	2	2	2	4	2	2	3	2
2	3	2	3	2	4	2	3	4	1	1	3	2	1	1	1	1	2	1	2	2	2	3	2	4	2	2	3	4	2	4	2	4	1	3	4	1	2	5	4	4	2	3	5	4	3	2	2	2	2
1	5	5	2	1	5	1	5	2	1	2	1	1	1	1	1	2	1	1	1	1	1	5	1	4	1	1	5	5	1	1	1	5	1	1	4	1	1	4	1	5	1	1	2	1	5	1	1	1	1
1	4	5	1	1	5	1	2	1	1	1	1	1	3	3	1	1	1	1	1	1	1	3	1	5	1	1	5	3	1	1	3	5	1	5	1	4	1	5	1	5	1	1	5	1	5	1	1	2	1
1	5	5	1	1	5	2	1	1	1	1	1	3	1	2	1	1	1	1	1	1	1	4	2	5	1	3	4	5	4	5	3	4	1	3	5	1	2	5	3	1	3	1	5	1	5	1	1	1	1
2	4	4	2	2	4	4	4	3	1	1	2	1	4	4	2	2	2	1	1	1	1	4	2	4	2	2	4	4	2	2	3	4	2	3	4	2	2	5	2	2	2	2	5	2	5	1	1	3	1
2	4	4	2	2	4	5	3	1	1	1	1	1	3	3	2	2	3	1	2	2	1	4	2	4	2	2	4	4	2	2	2	4	2	2	2	2	2	2	2	2	1	1	3	3	4	1	1	1	2
2	5	3	1	2	2	3	2	3	4	1	2	2	1	4	2	1	2	4	2	4	2	4	2	4	2	2	4	4	2	4	4	2	5	3	4	2	2	5	1	5	3	4	4	4	4	2	2	2	2
1	4	2	3	2	4	4	4	2	1	1	2	2	2	1	1	1	2	2	2	1	1	3	4	4	2	2	5	5	2	2	2	3	2	3	3	2	1	3	2	2	2	3	5	2	5	1	1	2	1
1	4	4	2	2	3	3	2	3	4	1	2	3	1	3	4	1	2	2	2	2	1	4	3	4	3	4	4	4	3	2	3	4	3	2	2	2	2	4	2	2	2	2	2	2	4	2	2	2	2
1	5	5	4	2	3	1	2	2	1	1	2	2	2	2	2	1	2	2	2	2	1	4	2	4	2	4	4	4	2	2	2	4	2	4	2	2	2	4	2	2	1	2	4	2	5	1	1	1	1
2	5	5	4	3	2	5	3	4	1	1	1	3	2	3	2	1	2	4	3	2	2	5	2	3	1	1	4	5	2	1	3	4	3	1	4	2	1	5	2	4	1	2	5	3	4	1	1	1	1
1	4	5	1	1	2	1	1	1	1	1	1	1	1	1	1	1	1	1	2	1	1	5	1	5	1	1	5	5	1	1	1	1	1	1	5	1	1	5	1	1	1	1	5	1	5	1	1	1	1
4	4	4	4	3	2	3	3	4	3	2	3	2	2	4	3	2	4	3	3	3	2	4	4	4	2	4	4	4	2	3	3	3	2	4	2	3	3	4	2	2	3	2	2	3	5	1	1	1	1
1	5	4	1	2	3	3	2	1	1	1	1	1	1	3	1	1	2	1	2	1	1	5	1	5	1	1	5	3	1	1	1	3	1	3	1	1	1	5	1	1	1	1	5	2	5	1	1	2	1
5	4	5	1	2	4	4	1	1	2	1	1	2	1	1	1	2	2	2	2	2	1	5	2	5	1	2	5	4	2	1	1	3	3	1	5	2	1	5	1	1	1	1	5	2	5	1	1	1	1
2	4	5	1	1	2	2	1	2	2	1	2	2	1	4	1	2	4	1	2	2	1	4	1	4	2	2	4	4	1	1	1	2	1	1	4	1	1	5	2	1	1	1	5	1	5	1	1	1	1
2	4	5	1	4	4	2	1	1	2	1	2	2	4	2	2	2	2	2	2	2	2	4	2	4	2	2	4	4	2	4	2	2	2	2	2	2	2	4	2	4	2	2	4	2	4	2	2	3	2
1	1	5	1	1	4	2	1	1	1	1	1	1	1	1	1	1	2	2	2	1	1	4	1	4	1	1	4	4	1	1	1	4	1	1	4	1	1	5	2	5	1	2	4	1	5	1	1	1	1
1	5	5	1	2	4	2	1	1	1	1	1	1	1	1	1	1	1	1	2	1	1	4	2	4	1	1	4	5	2	1	1	5	1	1	5	1	1	5	1	5	2	1	5	1	5	1	1	1	1
1	4	2	1	1	4	2	1	5	1	2	2	1	2	1	2	1	2	1	4	1	1	3	1	3	1	2	5	5	4	1	1	5	1	3	4	2	2	5	3	4	1	2	5	1	5	1	1	2	1
2	2	4	3	2	4	4	4	4	1	2	1	1	2	4	1	1	4	1	4	3	2	4	4	4	3	1	5	5	1	1	2	5	1	1	3	1	1	5	1	1	1	1	5	1	5	1	1	1	1
3	3	4	2	2	4	3	4	2	3	3	4	3	3	3	4	2	4	4	3	4	2	4	3	4	3	2	3	4	4	3	4	4	4	4	3	3	2	3	3	2	3	3	4	3	4	2	2	2	2
1	5	4	1	4	4	1	4	1	2	3	1	4	1	2	1	1	1	1	2	1	1	4	1	5	1	1	5	5	4	1	1	5	1	1	1	5	1	1	1	1	2	1	5	4	4	1	1	1	1
2	4	5	1	2	4	1	3	1	1	2	2	1	1	1	2	3	4	2	2	1	1	4	2	5	1	2	4	5	4	1	1	5	1	2	2	1	1	5	1	4	2	2	5	2	5	1	1	2	1
1	5	4	4	1	5	5	1	1	1	1	3	1	1	4	1	3	1	1	1	1	1	5	2	5	1	1	4	5	1	1	1	5	1	1	1	1	1	1	1	1	1	1	5	1	5	1	1	1	1
2	4	4	1	4	4	5	3	4	4	4	2	4	2	3	3	2	3	2	3	2	1	4	4	4	3	3	4	4	5	2	3	4	1	2	4	3	4	5	3	4	1	1	5	3	5	1	1	2	1
1	4	4	1	2	2	2	2	2	2	2	2	2	2	3	2	2	2	2	2	1	1	4	3	4	2	2	4	4	3	2	1	4	3	2	4	2	2	4	2	2	2	2	5	2	5	1	1	2	1
2	5	4	1	1	5	3	3	3	2	1	2	2	1	3	1	1	2	1	2	1	2	4	1	5	1	1	4	5	2	1	3	4	1	2	3	2	1	5	1	4	1	2	4	1	5	1	1	1	1
2	4	5	1	1	4	5	4	1	2	1	1	1	1	1	1	1	3	1	1	1	1	4	2	4	1	2	4	4	2	1	1	4	1	1	4	1	1	5	3	2	1	1	4	2	5	1	1	1	1
2	4	5	1	4	3	2	2	3	2	3	2	3	2	2	3	2	2	2	3	1	1	3	2	4	2	2	4	4	2	2	2	4	2	2	2	2	2	5	2	4	3	2	2	3	4	1	1	2	2
2	4	5	4	1	3	4	2	2	2	4	3	2	2	2	2	2	4	1	4	2	2	4	4	4	4	3	4	4	4	4	2	2	2	2	4	2	2	4	2	2	2	2	4	2	4	2	2	2	2
1	5	4	1	3	2	1	1	1	1	1	1	4	1	1	1	1	1	1	3	1	1	5	1	1	1	1	5	5	2	2	2	5	1	1	5	1	2	5	1	5	1	1	5	1	5	1	1	2	1
1	4	4	2	2	4	2	2	2	3	2	2	2	3	3	2	2	2	2	2	2	2	4	2	4	2	3	4	4	2	2	2	4	2	2	2	2	2	4	2	4	2	2	4	2	4	2	2	2	2
2	4	4	2	3	4	3	3	2	2	2	4	2	4	4	2	2	2	2	3	2	2	4	3	4	2	2	2	4	2	2	4	4	2	2	2	2	2	4	2	4	2	2	4	2	4	2	2	2	2
1	1	5	1	2	3	1	2	1	2	1	1	1	1	3	2	1	2	1	2	1	1	5	2	5	2	1	5	5	2	1	2	4	1	2	4	1	1	5	3	4	1	1	3	2	4	1	1	2	1
Age	Sex	SBQ1	SBQ1r	Behav	SBQ2	SBQ3	SBQ3r	SBQ4	Debate	WTLrev	WTD	SBQ1t2	Behavt2	DebateT2	WTLt2rev	WTDt2
29	0	6	4	6	3	3	2	0	2	1	0	2	2	3	1	0
27	0	4	3	5	5	5	3	0	3	1	1	2	2	2	1	0
22	0	4	3	5	4	2	2	2	6	4	3	1	1	3	3	0
20	0	6	4	6	5	5	3	4	4	2	3	1	1	0	1	0
26	0	2	2	2	5	5	3	1	1	1	3	1	1	1	2	0
22	0	5	4	4	5	5	3	4	6	4	3	3	3	4	2	3
22	0	6	4	6	4	5	3	1	2	3	1	2	2	4	4	4
26	0	6	4	6	5	5	3	6	6	6	6	4	5	6	5	4
20	0	6	4	6	2	1	1	1	4	1	0	2	2	1	1	0
41	0	6	4	6	5	1	1	6	6	4	3	4	5	6	5	2
24	0	6	4	6	5	5	3	2	6	2	2	3	3	4	2	2
42	0	6	4	6	3	3	2	2	2	2	2	2	2	1	3	1
18	0	6	4	6	5	5	3	6	6	6	4	3	3	5	3	2
25	0	4	3	5	3	4	3	1	4	3	1	2	2	0	1	0
55	1	4	3	5	5	1	1	3	6	5	4	3	3	4	4	3
23	0	2	2	2	4	1	1	2	4	1	1	2	2	4	4	3
24	0	5	4	4	5	4	3	5	4	1	0	1	1	0	1	0
20	0	6	4	6	5	1	1	0	6	2	5	4	5	5	2	4
19	0	6	4	6	5	5	3	5	6	5	5	4	5	5	3	4
18	0	6	4	6	5	5	3	2	5	3	2	2	2	1	2	1
20	0	5	4	4	3	4	3	0	4	1	0	1	1	1	1	0
22	0	6	4	6	5	5	3	6	6	6	5	2	2	6	1	1
23	0	6	4	6	5	5	3	4	5	5	6	2	2	4	4	4
49	0	4	3	5	2	1	1	0	2	1	0	1	1	0	1	0
33	0	6	4	6	3	5	3	0	1	1	0	2	2	3	2	1
38	0	6	4	6	5	5	3	3	6	4	2	3	3	6	3	3
22	0	6	4	6	5	5	3	6	6	4	3	4	5	6	6	6
20	0	6	4	6	5	5	3	3	4	2	0	1	1	0	1	0
18	0	5	4	4	5	4	3	4	4	4	4	2	2	2	2	1
37	0	4	3	5	5	3	2	5	6	6	6	4	5	5	4	3
20	0	6	4	6	5	5	3	6	6	6	5	4	5	6	5	5
21	0	6	4	6	5	5	3	3	6	3	2	2	2	2	3	1
42	0	6	4	4	2	1	1	0	1	4	3	1	1	0	3	0
27	0	5	4	4	3	5	3	2	3	3	2	2	2	1	1	0
21	0	6	4	6	5	5	3	3	6	1	3	4	5	6	2	2
25	0	6	4	6	4	5	3	3	6	1	0	1	1	1	1	0
19	0	5	4	4	5	5	3	4	5	3	3	3	3	4	4	4
18	0	6	4	6	5	3	2	4	6	5	3	4	5	5	4	3
19	0	5	4	4	5	3	2	4	4	4	3	2	2	3	3	2
20	0	6	4	6	5	5	3	5	6	4	3	4	5	5	4	3
20	0	6	4	6	5	3	2	4	6	6	4	6	6	6	6	6
20	0	2	2	2	3	1	1	0	2	3	0	2	2	6	4	1
19	0	6	4	6	5	5	3	5	6	2	4	3	3	3	2	4
31	0	5	4	4	2	4	3	1	2	1	0	1	1	0	1	0
19	0	6	4	6	5	1	1	5	5	5	5	4	5	6	6	6
30	1	5	4	4	5	4	3	5	6	5	5	5	4	6	6	5
22	0	5	4	4	4	2	2	2	4	4	2	5	4	5	2	2
20	0	6	4	6	4	5	3	4	6	1	1	1	1	0	1	0
35	1	3	3	3	3	1	1	2	3	1	0	2	2	1	1	0
33	1	6	4	6	5	5	3	5	6	2	1	2	2	5	4	3
22	0	4	3	5	5	4	3	1	4	2	0	1	1	0	1	0
38	0	6	4	6	5	1	1	6	6	6	6	4	5	6	6	6
44	0	6	4	6	3	2	2	0	6	0	0	2	2	3	4	3
26	0	6	4	6	5	1	1	6	6	4	3	2	2	6	4	3
[truncated: 54 more columns]
